# Supplementary material for: Development of an Ultra-Dense Genetic Map of the Sunflower Genome Based on Single-Feature Polymorphisms
Source: PLoS One. 2012 Dec 19;7(12):e51360. doi: 10.1371/journal.pone.0051360 (PMC3526535; doi:10.1371/journal.pone.0051360)
Supplement: Dataset S1 — (XLSX) [file pone.0051360.s001.xlsx]

## Sheet: Sheet1
		Number of mis-matches to template map for most similar locus
		0	1	2	3	4	5	6	7	8	9	10	11	12	13	14	15	16	17	18	19	20	21	22	23	24
Number of RILs that could be scored for each feature	19								1			1
	20						1	2	5	6	2	2
	21					2	3	4	14	22	31	7	2		1
	22					1	3	22	40	61	48	38	27	4	1
	23					1	6	30	84	182	220	193	96	30	11	1
	24					1	10	62	152	406	662	608	329	121	42	7	1
	25				1	4	11	94	315	748	1478	1720	1188	535	148	28	4
	26				1	2	18	132	499	1411	2762	3825	3326	1879	682	167	38	6
	27				3	6	34	193	747	2091	4768	7444	7704	5168	2307	664	129	19	1
	28				2	4	49	226	951	2857	6983	12032	14828	12085	6565	2148	466	66	8	2
	29				1	6	61	291	1182	3650	8895	17224	23843	22952	14920	6310	1660	278	32	1
	30				1	11	80	362	1279	4176	10500	21255	32940	36637	28168	14447	4762	1000	127	8	1
	31				1	14	73	395	1393	4397	11295	23797	39069	48378	43278	26886	10894	2823	479	47	3
	32				1	12	107	413	1433	4364	11415	23880	41378	55420	55681	40611	19805	6604	1296	184	16
	33			1	6	15	112	419	1363	4169	10381	21639	38845	55346	61055	50147	29128	11790	3096	516	53	6
	34		1	4	4	34	137	419	1335	3657	8759	18806	33650	49398	57845	52435	35021	16746	5465	1179	179	14	1
	35				14	31	131	441	1235	3309	7293	15177	26333	39529	48415	47253	35328	19051	7617	2000	400	50	7
	36			4	19	65	188	479	1178	2580	5790	11160	19451	28980	36206	37393	29960	18503	8637	2787	641	92	8
	37		2	2	22	95	216	474	1105	2277	4510	8281	13509	19801	24579	26152	22383	15225	8150	3066	914	178	30	2
	38		1	12	28	105	254	573	1156	2077	3349	5828	9028	12533	15576	16590	14860	10766	6347	3054	1115	324	55	6
	39	2	1	16	58	168	366	676	1130	1755	2754	4182	5695	7660	9060	9653	8846	6976	4496	2416	1084	407	125	19	1
	40		5	18	85	203	476	731	1183	1653	2187	2990	3722	4435	5075	5232	4750	4010	2715	1713	909	393	127	30	3
	41	2	12	37	129	250	542	847	1214	1534	1716	2194	2348	2561	2768	2741	2564	2087	1632	1135	639	352	131	30	7
	42	1	8	50	157	370	606	924	1218	1365	1552	1551	1585	1594	1436	1449	1274	1117	888	671	437	241	92	24	8	2
	43	3	27	99	233	408	715	1049	1206	1247	1240	1243	1085	999	860	741	588	528	481	366	267	165	73	19	2
	44	5	35	112	282	553	818	988	1073	1152	1042	916	679	588	466	413	275	249	224	202	153	105	41	10		1
	45	4	50	134	374	631	867	1038	1095	942	786	673	508	369	264	178	160	110	127	100	82	76	32	8
	46	5	61	201	424	718	932	1065	972	849	674	475	327	223	150	89	78	44	51	50	41	58	48	3	1
	47	11	85	279	540	756	957	946	822	642	474	338	216	152	94	42	24	20	19	18	24	26	140	1
	48	14	137	358	630	841	953	838	741	534	379	260	154	76	54	29	17	6	3	3	9	42	45
	49	29	161	404	707	891	850	757	543	347	292	164	98	48	38	17	11	5		1	1
	50	42	181	524	739	890	754	575	430	261	140	96	54	27	14	4	3
	51	60	269	548	767	804	682	465	292	151	93	46	28	11	2	4
	52	86	332	637	776	743	570	391	201	117	53	24	14	6		1	1
	53	129	431	707	721	698	449	252	135	66	38	13	7		1	1
	54	145	490	706	764	542	295	148	63	48	15	10	2	1
	55	186	493	745	659	433	231	105	43	25	10	5	2	1
	56	251	633	713	566	360	136	68	25	18	6	1	1
	57	321	620	649	495	254	84	42	18	6	2
	58	358	646	577	367	181	59	23	5	5	1
	59	434	664	503	269	104	38	9	3	9	2
	60	459	651	411	175	63	7	1		3
	61	501	580	310	116	34	9		1
	62	576	515	223	66	11	1
	63	557	407	164	33	5	1
	64	558	309	87	12	1	1
	65	522	223	45	5	1
	66	510	136	16
	67	501	63	5
	68	409	22
	69	190
Supplemental Dataset 1. Count of the number of chip features by number of RILs that could be scored as non-missing data vs the number of mismatches to the most similar template map locus for that feature.
Bold line represents the cutoff below which the features were considered to be 99% likely to be assigned a correct map location.
