# Supplementary material for: Development of an Ultra-Dense Genetic Map of the Sunflower Genome Based on Single-Feature Polymorphisms
Source: PLoS One. 2012 Dec 19;7(12):e51360. doi: 10.1371/journal.pone.0051360 (PMC3526535; doi:10.1371/journal.pone.0051360)
Supplement: Dataset S2 — (XLSX) [file pone.0051360.s002.xlsx]

## Sheet: Sheet1
		Number of mis-matches to template map for most similar locus
		0	1	2	3	4	5	6	7	8	9	10	11	12	13	14	15	16	17	18	19	20	21	22
	19	0	0	0	0	0	0	0	1	0	0	0	0	0	0	0	0	0	0	0	0	0	0	0
Number of RILs that could be scored for each feature	20	0	0	0	0	0	0	1	1	0	1	0	0	0	0	0	0	0	0	0	0	0	0	0
	21	0	0	0	0	0	0	0	2	1	3	0	0	0	0	0	0	0	0	0	0	0	0	0
	22	0	0	0	0	0	0	2	4	9	7	5	5	1	0	0	0	0	0	0	0	0	0	0
	23	0	0	0	0	0	0	2	10	21	28	19	5	3	1	0	0	0	0	0	0	0	0	0
	24	0	0	0	0	0	2	5	11	39	69	72	38	13	4	1	0	0	0	0	0	0	0	0
	25	0	0	0	1	0	1	14	27	81	125	194	125	59	13	1	0	0	0	0	0	0	0	0
	26	0	0	0	0	1	2	14	44	175	317	397	375	188	71	18	2	0	0	0	0	0	0	0
	27	0	0	0	1	1	5	13	79	228	499	813	824	603	266	71	9	2	0	0	0	0	0	0
	28	0	0	0	1	0	8	22	104	290	739	1307	1586	1249	701	234	45	5	1	0	0	0	0	0
	29	0	0	0	0	1	3	32	148	423	978	1898	2575	2523	1613	644	174	30	8	0	0	0	0	0
	30	0	0	0	0	0	13	36	139	451	1156	2268	3670	3882	3003	1589	511	92	14	1	0	0	0	0
	31	0	0	0	0	2	9	50	150	521	1323	2713	4448	5241	4610	2929	1191	307	52	5	0	0	0	0
	32	0	0	0	0	1	5	44	172	494	1345	2631	4494	6009	6158	4419	2193	659	147	16	1	0	0	0
	33	0	0	0	1	3	14	51	160	474	1141	2424	4154	6221	6661	5404	3126	1199	325	54	7	2	0	0
	34	0	0	1	1	5	17	54	153	417	1007	2107	3748	5469	6473	5774	3848	1740	565	130	27	1	1	0
	35	0	0	0	1	6	28	56	153	392	794	1772	2943	4409	5278	5070	3738	1955	846	187	41	4	4	0
	36	0	0	0	4	14	22	64	143	309	654	1279	2081	3174	3949	4106	3274	1948	876	294	63	9	0	0
	37	0	1	2	2	8	43	65	126	283	523	966	1543	2237	2732	2827	2457	1650	889	326	95	17	2	0
	38	0	0	3	2	13	32	71	173	240	379	685	1068	1426	1634	1835	1609	1125	633	297	116	32	6	0
	39	0	0	5	7	36	48	91	170	238	308	520	662	863	1018	1032	907	724	442	223	88	39	12	1
	40	0	2	5	16	25	60	114	183	223	286	363	467	488	583	536	478	389	248	144	72	23	9	0
	41	1	2	6	28	38	88	128	160	218	238	257	283	311	294	252	228	218	143	98	60	30	12	1
	42	0	0	8	29	65	80	134	186	193	220	187	195	181	150	152	105	103	71	64	25	22	6	3
	43	0	2	11	28	68	120	154	177	164	176	162	135	106	87	68	53	37	33	34	22	12	5	3
	44	1	8	12	40	83	108	157	165	179	133	114	92	66	39	41	15	15	21	17	12	10	4	0
	45	0	8	24	60	113	123	185	169	162	109	90	64	40	32	15	15	10	8	10	5	5	4	1
	46	1	9	26	60	105	147	186	153	112	101	63	32	25	12	9	5	1	1	7	3	4	5	1
	47	1	14	47	76	120	152	159	130	91	65	38	25	11	11	4	0	1	0	2	2	5	15	0
	48	1	20	54	94	128	154	128	105	74	52	37	15	9	2	2	1	0	1	0	1	2	5	0
	49	1	27	62	115	154	120	113	80	44	34	14	5	2	2	1	3	0	0	0	0	0	0	0
	50	6	30	77	112	149	121	89	58	37	12	8	4	2	0	0	0	0	0	0	0	0	0	0
	51	9	44	88	146	136	99	85	37	20	12	2	3	0	0	0	0	0	0	0	0	0	0	0
	52	14	54	102	124	131	82	54	13	21	8	3	0	1	0	0	0	0	0	0	0	0	0	0
	53	19	71	118	111	120	63	40	18	10	2	3	0	0	0	1	0	0	0	0	0	0	0	0
	54	28	90	120	125	80	56	21	9	8	2	3	0	0	0	0	0	0	0	0	0	0	0	0
	55	25	77	130	87	67	43	13	4	5	0	0	0	1	0	0	0	0	0	0	0	0	0	0
	56	37	107	101	89	48	25	10	2	1	0	0	0	0	0	0	0	0	0	0	0	0	0	0
	57	57	125	125	64	38	14	9	4	1	0	0	0	0	0	0	0	0	0	0	0	0	0	0
	58	54	100	94	52	21	11	1	0	0	0	0	0	0	0	0	0	0	0	0	0	0	0	0
	59	60	98	70	37	15	4	2	1	1	1	0	0	0	0	0	0	0	0	0	0	0	0	0
	60	71	91	59	29	11	1	0	0	0	0	0	0	0	0	0	0	0	0	0	0	0	0	0
	61	80	83	38	18	6	2	0	0	0	0	0	0	0	0	0	0	0	0	0	0	0	0	0
	62	90	83	42	11	0	0	0	0	0	0	0	0	0	0	0	0	0	0	0	0	0	0	0
	63	75	52	21	3	0	0	0	0	0	0	0	0	0	0	0	0	0	0	0	0	0	0	0
	64	65	48	8	1	0	0	0	0	0	0	0	0	0	0	0	0	0	0	0	0	0	0	0
	65	78	31	6	2	0	0	0	0	0	0	0	0	0	0	0	0	0	0	0	0	0	0	0
	66	70	20	4	0	0	0	0	0	0	0	0	0	0	0	0	0	0	0	0	0	0	0	0
	67	66	10	3	0	0	0	0	0	0	0	0	0	0	0	0	0	0	0	0	0	0	0	0
	68	50	4	0	0	0	0	0	0	0	0	0	0	0	0	0	0	0	0	0	0	0	0	0
	69	18	0	0	0	0	0	0	0	0	0	0	0	0	0	0	0	0	0	0	0	0	0	0
Supplemental Dataset 2. Count of the number of chip features by number of RILs that could be scored as non-missing data vs the number of mismatches to the most similar template map locus for that feature.
Distribution for 265,376 features on the Affymetrix chip where the corresponding gene was mapped on the published Illumina map.
Bold line represents the cutoff below which the features were considered to be 99% likely to be assigned a correct map location.
