# Supplementary material for: Development of an Ultra-Dense Genetic Map of the Sunflower Genome Based on Single-Feature Polymorphisms
Source: PLoS One. 2012 Dec 19;7(12):e51360. doi: 10.1371/journal.pone.0051360 (PMC3526535; doi:10.1371/journal.pone.0051360)
Supplement: Dataset S3 — (XLSX) [file pone.0051360.s003.xlsx]

## Sheet: Sheet1
		Number of mis-matches to template map for most similar locus
		0	1	2	3	4	5	6	7	8	9	10	11	12	13	14	15	16	17	18	19	20	21	22
	19
Number of RILs that could be scored for each feature	20
	21
	22
	23									0	0.107143	0
	24								0	0.0769231	0.0724638	0.0138889	0.0526316	0
	25							0.0714286	0	0.0246914	0.032	0.0463918	0.016	0.0169492	0
	26							0.0714286	0.0227273	0.0457143	0.0252366	0.0302267	0.0373333	0.0212766	0	0.0555556
	27							0.153846	0.0379747	0.0307018	0.0561122	0.0282903	0.0339806	0.0431177	0.0225564	0
	28							0	0.0192308	0.037931	0.0365359	0.0267789	0.0296343	0.0248199	0.0328103	0.025641	0.0222222
	29							0.03125	0.0675676	0.0520095	0.0388548	0.0416228	0.0357282	0.0348791	0.0241785	0.0217391	0.0114943	0.0666667
	30						0	0.0555556	0.100719	0.0399113	0.0397924	0.037478	0.0376022	0.0303967	0.026307	0.0258024	0.0215264	0.0108696	0
	31							0.06	0.08	0.0786948	0.0536659	0.0387025	0.0364209	0.0305285	0.032321	0.0303858	0.0277078	0.0358306	0.0384615
	32							0.136364	0.139535	0.0708502	0.06171	0.0402889	0.0371607	0.0349476	0.0354011	0.032134	0.0264478	0.0242792	0.0544218	0
	33						0.142857	0.117647	0.125	0.0970464	0.0657318	0.0561056	0.0481464	0.0440444	0.0349797	0.0342339	0.0377479	0.0250209	0.0184615	0.0185185
	34						0.529412	0.203704	0.196078	0.134293	0.0794439	0.0768866	0.058698	0.0378497	0.0412483	0.0306547	0.0288462	0.0304598	0.0212389	0.0307692	0.111111
	35						0.285714	0.410714	0.287582	0.153061	0.142317	0.0880361	0.0716955	0.051032	0.0500189	0.0386588	0.0369181	0.0317136	0.0224586	0.0160428	0.0731707
	36					0.642857	0.636364	0.578125	0.307692	0.275081	0.151376	0.105551	0.0773667	0.0545054	0.0460876	0.0392109	0.0366524	0.0308008	0.0308219	0.0238095	0.031746
	37						0.55814	0.4	0.436508	0.367491	0.223709	0.166667	0.117952	0.0827	0.0721083	0.0523523	0.043549	0.0321212	0.0348706	0.0306748	0.0210526	0
	38					0.538462	0.46875	0.746479	0.578035	0.441667	0.282322	0.20146	0.163858	0.107994	0.0764994	0.0604905	0.0497203	0.0506667	0.0379147	0.030303	0.0517241	0.03125
	39					0.722222	0.75	0.648352	0.623529	0.521008	0.392857	0.284615	0.222054	0.143685	0.103143	0.0658915	0.0595369	0.0290055	0.0271493	0.0134529	0.0568182	0	0
	40				0.75	0.88	0.75	0.719298	0.644809	0.55157	0.465035	0.344353	0.293362	0.17418	0.123499	0.0970149	0.0627615	0.0462725	0.00806452	0.0277778	0.0138889	0
	41				0.821429	0.815789	0.795455	0.703125	0.65625	0.646789	0.537815	0.431907	0.363958	0.231511	0.176871	0.0912698	0.0877193	0.0688073	0.020979	0.0510204	0.0166667	0	0
	42				0.758621	0.815385	0.725	0.835821	0.682796	0.606218	0.563636	0.481283	0.471795	0.303867	0.206667	0.125	0.114286	0.0582524	0.0422535	0.03125	0	0
	43			0.909091	0.75	0.794118	0.808333	0.733766	0.700565	0.664634	0.596591	0.561728	0.422222	0.301887	0.218391	0.117647	0.0943396	0.0540541	0.121212	0	0.0454545	0
	44			0.666667	0.75	0.722892	0.740741	0.764331	0.721212	0.731844	0.631579	0.526316	0.456522	0.348485	0.128205	0.341463	0.133333	0.0666667	0.0952381	0.0588235	0.0833333
	45			0.791667	0.75	0.814159	0.764228	0.643243	0.781065	0.703704	0.559633	0.611111	0.421875	0.45	0.375	0.2	0.133333
	46			0.846154	0.866667	0.8	0.761905	0.731183	0.732026	0.625	0.574257	0.634921	0.53125	0.2	0.333333
	47		0.928571	0.723404	0.75	0.791667	0.802632	0.710692	0.769231	0.736264	0.538462	0.552632	0.36	0.454545	0.0909091								0
	48		0.7	0.851852	0.808511	0.804688	0.792208	0.757812	0.695238	0.662162	0.480769	0.621622	0.266667
	49		0.851852	0.887097	0.834783	0.766234	0.766667	0.80531	0.725	0.613636	0.647059	0.571429
	50		0.866667	0.857143	0.75	0.812081	0.768595	0.730337	0.637931	0.675676	0.5
	51		0.795455	0.818182	0.835616	0.772059	0.808081	0.682353	0.756757	0.8	0.333333
	52	0.857143	0.833333	0.823529	0.766129	0.824427	0.817073	0.796296	0.615385	0.571429
	53	0.842105	0.788732	0.872881	0.81982	0.858333	0.793651	0.65	0.777778
	54	0.857143	0.833333	0.783333	0.84	0.775	0.732143	0.666667
	55	0.76	0.883117	0.884615	0.83908	0.776119	0.744186	0.923077
	56	0.783784	0.803738	0.742574	0.831461	0.833333	0.6
	57	0.807018	0.88	0.872	0.84375	0.815789	0.785714
	58	0.833333	0.83	0.925532	0.865385	0.761905	0.818182
	59	0.9	0.887755	0.828571	0.864865	0.6
	60	0.774648	0.791209	0.898305	0.827586	0.636364
	61	0.8625	0.939759	0.894737	0.777778
	62	0.822222	0.86747	0.880952	0.909091
	63	0.866667	0.807692	0.904762
	64	0.907692	0.8125
	65	0.794872	0.774194
	66	0.885714	0.85
	67	0.757576
	68	0.76
	69	0.944444
Supplemental Dataset 3. Frequency that the mapped position on the Illumina map was the same (within 10 centimorgans) on the Illumina map and the Affymetrix map, for features on the Affymetrix map matching genes previously mapped on the Illumina map.
Frequencies only shown when mored than 10 features observed in class.
Bold line represents the cutoff below which the features were considered to be 99% likely to be assigned a correct map location.
