# Supplementary material for: Development of an Ultra-Dense Genetic Map of the Sunflower Genome Based on Single-Feature Polymorphisms
Source: PLoS One. 2012 Dec 19;7(12):e51360. doi: 10.1371/journal.pone.0051360 (PMC3526535; doi:10.1371/journal.pone.0051360)
Supplement: Dataset S4 — (XLSX) [file pone.0051360.s004.xlsx]

## Sheet: Sheet1
			Number of mis-matches to template map for most similar locus
		0	1	2	3	4	5	6	7	8	9	10	11	12	13	14	15	16	17	18	19	20	21	22	23	24	25	26
Number of RILs that could be scored for each feature	22	0	0	0	1	2	3	4	1	0	0	0	0	0	0	0	0	0	0	0	0	0	0	0	0	0	0	0
	23	0	0	0	4	7	20	23	6	1	0	0	0	0	0	0	0	0	0	0	0	0	0	0	0	0	0	0
	24	0	0	1	8	24	66	104	40	4	0	0	0	0	0	0	0	0	0	0	0	0	0	0	0	0	0	0
	25	0	0	4	27	153	423	492	222	22	0	0	0	0	0	0	0	0	0	0	0	0	0	0	0	0	0	0
	26	0	0	25	140	663	1878	2825	1307	116	3	0	0	0	0	0	0	0	0	0	0	0	0	0	0	0	0	0
	27	1	7	84	561	2779	8137	12394	6116	614	20	0	0	0	0	0	0	0	0	0	0	0	0	0	0	0	0	0
	28	0	4	41	361	1762	6221	12384	9723	1991	61	2	0	0	0	0	0	0	0	0	0	0	0	0	0	0	0	0
	29	0	2	39	256	1448	5626	13011	14647	5058	334	8	0	0	0	0	0	0	0	0	0	0	0	0	0	0	0	0
	30	0	1	10	161	875	3664	10247	15599	8627	1077	32	0	0	0	0	0	0	0	0	0	0	0	0	0	0	0	0
	31	0	0	15	88	520	2456	7542	14452	12089	3035	171	1	0	0	0	0	0	0	0	0	0	0	0	0	0	0	0
	32	0	0	7	46	314	1538	5403	12156	14185	5984	591	15	0	0	0	0	0	0	0	0	0	0	0	0	0	0	0
	33	0	0	4	35	214	998	3595	9518	14620	9567	1754	81	2	0	0	0	0	0	0	0	0	0	0	0	0	0	0
	34	0	0	2	12	117	619	2432	7111	13303	12546	3913	293	6	0	0	0	0	0	0	0	0	0	0	0	0	0	0
	35	0	0	0	4	70	390	1654	5107	11187	13879	7064	983	34	0	0	0	0	0	0	0	0	0	0	0	0	0	0
	36	0	0	0	6	41	219	921	3425	8803	13991	10114	2550	168	9	0	0	0	0	0	0	0	0	0	0	0	0	0
	37	0	0	0	3	15	162	671	2355	6587	12477	12630	4937	593	18	0	0	0	0	0	0	0	0	0	0	0	0	0
	38	0	0	0	3	9	79	360	1565	4822	10272	13368	8249	1610	70	0	0	0	0	0	0	0	0	0	0	0	0	0
	39	0	0	0	1	8	56	252	1028	3302	7965	12893	10871	3509	318	12	0	0	0	0	0	0	0	0	0	0	0	0
	40	0	0	0	0	2	30	157	618	2348	6035	11511	12518	6094	924	38	1	0	0	0	0	0	0	0	0	0	0	0
	41	0	0	0	0	7	16	102	404	1510	4326	9501	12975	8987	2294	190	5	1	0	0	0	0	0	0	0	0	0	0
	42	0	0	0	0	1	8	60	265	1003	3053	7476	12291	11181	4432	583	36	0	0	0	0	0	0	0	0	0	0	0
	43	0	0	0	0	0	8	33	156	661	2106	5550	10598	12541	7213	1493	88	3	0	0	0	0	0	0	0	0	0	0
	44	0	0	0	0	0	4	15	93	443	1392	3958	8603	12304	9918	3114	362	14	0	0	0	0	0	0	0	0	0	0
	45	0	0	0	0	0	0	11	65	243	970	2793	6844	11257	11457	5507	942	58	2	0	0	0	0	0	0	0	0	0
	46	0	0	0	0	0	2	6	38	183	628	2040	5022	9558	12207	8254	2314	222	7	0	0	0	0	0	0	0	0	0
	47	0	0	0	0	1	2	3	22	89	362	1314	3713	7743	11820	10376	4165	652	33	2	0	0	0	0	0	0	0	0
	48	0	0	0	0	0	0	2	11	82	273	862	2621	6138	10322	11710	6723	1532	147	1	1	0	0	0	0	0	0	0
	49	0	0	0	0	0	0	1	11	38	167	596	1840	4461	8807	11793	8865	3060	399	18	2	0	0	0	0	0	0	0
	50	0	0	0	0	0	0	0	4	37	94	366	1225	3315	7081	11139	10716	5264	1055	90	4	0	0	0	0	0	0	0
	51	0	0	0	0	0	0	1	4	14	73	277	810	2297	5456	9731	11653	7767	2225	256	16	0	0	0	0	0	0	0
	52	0	0	0	0	0	0	0	0	14	47	143	576	1662	4039	7945	11260	9648	4130	725	57	5	0	0	0	0	0	0
	53	0	0	0	0	0	0	1	0	6	32	105	373	1112	2912	6319	10225	10992	6502	1671	145	9	0	0	0	0	0	0
	54	0	0	0	0	0	0	0	0	2	14	56	262	710	2073	4892	8933	11076	8498	3136	479	31	3	0	0	0	0	0
	55	0	0	0	0	0	0	0	1	3	8	40	196	512	1539	3536	7265	10739	9966	5054	1061	104	5	0	0	0	0	0
	56	0	0	0	0	0	0	0	0	2	6	31	103	358	992	2652	5670	9443	10972	7159	2263	275	14	0	0	0	0	0
	57	0	0	0	0	0	0	0	1	0	5	17	56	260	686	1897	4377	7794	10702	9063	3949	715	40	3	0	0	0	0
	58	0	0	0	0	0	0	0	0	0	3	9	44	136	452	1245	2919	6138	9238	9348	5366	1361	100	6	0	0	0	0
	59	0	0	0	0	0	0	0	0	0	2	8	31	75	274	775	1883	3877	6623	7852	5524	1903	259	13	0	0	0	0
	60	0	0	0	0	0	0	0	0	0	0	0	3	21	49	164	403	1012	1842	2526	2470	1208	307	44	1	0	0	0
	61	0	0	0	0	0	0	0	0	0	0	0	1	9	45	105	296	742	1476	2293	2557	1769	602	86	12	0	0	0
	62	0	0	0	0	0	0	0	0	0	0	0	2	10	20	66	224	505	1116	2009	2733	2235	1077	234	29	2	0	0
	63	0	0	0	0	0	0	0	0	0	1	0	1	4	15	47	118	377	813	1677	2383	2451	1597	475	70	6	0	0
	64	0	0	0	0	0	0	0	0	0	0	0	0	2	11	23	103	267	657	1237	2021	2592	2009	872	174	14	0	0
	65	0	0	0	0	0	0	0	0	0	0	0	0	1	8	20	69	176	505	982	1722	2445	2390	1269	332	42	0	0
	66	0	0	0	0	0	0	0	0	0	0	0	0	0	4	18	40	142	328	777	1441	2219	2413	1739	616	108	5	0
	67	0	0	0	0	0	0	0	0	0	0	0	0	0	4	7	33	84	246	577	1119	1886	2483	2110	1017	236	15	0
	68	0	0	0	0	0	0	0	0	0	0	0	0	0	5	5	13	65	129	400	800	1440	2001	2053	1210	329	49	2
	69	0	0	0	0	0	0	0	0	0	0	0	0	1	0	1	7	33	84	205	457	917	1373	1519	1033	376	47	2
Supplemental Table 4. Distribution of 1,400,000 random genotypes based on how well they matched the template map.
Bold line represents the cutoff below which the features were considered to be 99% likely to be assigned a correct map location.
