# Supplementary material for: Development of an Ultra-Dense Genetic Map of the Sunflower Genome Based on Single-Feature Polymorphisms
Source: PLoS One. 2012 Dec 19;7(12):e51360. doi: 10.1371/journal.pone.0051360 (PMC3526535; doi:10.1371/journal.pone.0051360)
Supplement: Dataset S5 — (XLSX) [file pone.0051360.s005.xlsx]

## Sheet: Sheet1
			Number of mis-matches to template map for most similar locus
		0	1	2	3	4	5	6	7	8	9	10	11	12	13	14	15	16	17	18	19	20	21	22	23	24	25	26
Number of RILs that could be scored for each feature	22	0	0	0	0.0909091	0.272727	0.545455	0.909091	1	1	1	1	1	1	1	1	1	1	1	1	1	1	1	1	1	1	1	1
	23	0	0	0	0.0655738	0.180328	0.508197	0.885246	0.983607	1	1	1	1	1	1	1	1	1	1	1	1	1	1	1	1	1	1	1
	24	0	0	0.00404858	0.0364372	0.133603	0.40081	0.821862	0.983806	1	1	1	1	1	1	1	1	1	1	1	1	1	1	1	1	1	1	1
	25	0	0	0.00297841	0.0230827	0.137007	0.451973	0.818317	0.983619	1	1	1	1	1	1	1	1	1	1	1	1	1	1	1	1	1	1	1
	26	0	0	0.0035935	0.0237171	0.119017	0.388961	0.795027	0.982895	0.999569	1	1	1	1	1	1	1	1	1	1	1	1	1	1	1	1	1	1
	27	3.25595e-05	0.000260476	0.00299547	0.0212614	0.111744	0.376681	0.780223	0.979357	0.999349	1	1	1	1	1	1	1	1	1	1	1	1	1	1	1	1	1	1
	28	0	0.000122888	0.00138249	0.0124731	0.0666052	0.257727	0.638187	0.936897	0.998065	0.999939	1	1	1	1	1	1	1	1	1	1	1	1	1	1	1	1	1
	29	0	4.94694e-05	0.00101412	0.00734621	0.0431621	0.18232	0.504143	0.866433	0.991541	0.999802	1	1	1	1	1	1	1	1	1	1	1	1	1	1	1	1	1
	30	0	2.48182e-05	0.000273	0.00426873	0.0259847	0.116919	0.371231	0.75837	0.972477	0.999206	1	1	1	1	1	1	1	1	1	1	1	1	1	1	1	1	1
	31	0	0	0.000371572	0.00255146	0.0154326	0.0762714	0.263098	0.621095	0.920558	0.995739	0.999975	1	1	1	1	1	1	1	1	1	1	1	1	1	1	1	1
	32	0	0	0.000173961	0.00131713	0.0091205	0.0473421	0.181615	0.48371	0.836229	0.98494	0.999627	1	1	1	1	1	1	1	1	1	1	1	1	1	1	1	1
	33	0	0	9.90393e-05	0.000965633	0.00626424	0.0309745	0.119986	0.35565	0.717639	0.954516	0.997945	0.99995	1	1	1	1	1	1	1	1	1	1	1	1	1	1	1
	34	0	0	4.95614e-05	0.00034693	0.00324627	0.0185855	0.0788522	0.255068	0.584725	0.895624	0.992591	0.999851	1	1	1	1	1	1	1	1	1	1	1	1	1	1	1
	35	0	0	0	9.90786e-05	0.00183295	0.0114931	0.0524621	0.178961	0.456059	0.799837	0.974809	0.999158	1	1	1	1	1	1	1	1	1	1	1	1	1	1	1
	36	0	0	0	0.000149079	0.00116779	0.00660919	0.0294929	0.114592	0.333317	0.680945	0.932243	0.995602	0.999776	1	1	1	1	1	1	1	1	1	1	1	1	1	1
	37	0	0	0	7.41693e-05	0.000445016	0.00445016	0.0210394	0.0792623	0.242113	0.550583	0.862836	0.984894	0.999555	1	1	1	1	1	1	1	1	1	1	1	1	1	1
	38	0	0	0	7.42446e-05	0.000296978	0.00225209	0.0111614	0.0498923	0.169228	0.423441	0.754275	0.958423	0.998268	1	1	1	1	1	1	1	1	1	1	1	1	1	1
	39	0	0	0	2.48663e-05	0.000223797	0.00161631	0.00788263	0.0334452	0.115554	0.313614	0.634216	0.904538	0.991794	0.999702	1	1	1	1	1	1	1	1	1	1	1	1	1
	40	0	0	0	0	4.96574e-05	0.000794518	0.00469262	0.0200367	0.0783345	0.228176	0.513979	0.824784	0.97609	0.999032	0.999975	1	1	1	1	1	1	1	1	1	1	1	1
	41	0	0	0	0	0.00017362	0.000570465	0.00310035	0.0131207	0.0505729	0.15787	0.393522	0.715338	0.938241	0.995139	0.999851	0.999975	1	1	1	1	1	1	1	1	1	1	1
	42	0	0	0	0	2.47592e-05	0.000222833	0.00170839	0.00826958	0.0331031	0.108693	0.293793	0.598108	0.874941	0.984674	0.999109	1	1	1	1	1	1	1	1	1	1	1	1
	43	0	0	0	0	0	0.000197775	0.0010136	0.00487021	0.0212114	0.0732756	0.210482	0.472485	0.782522	0.960841	0.99775	0.999926	1	1	1	1	1	1	1	1	1	1	1
	44	0	0	0	0	0	9.9453e-05	0.000472402	0.00278468	0.0137991	0.0484088	0.146818	0.360716	0.666634	0.913227	0.990651	0.999652	1	1	1	1	1	1	1	1	1	1	1
	45	0	0	0	0	0	0	0.000273979	0.00189295	0.0079454	0.0321054	0.101671	0.272136	0.552517	0.837879	0.975043	0.998506	0.99995	1	1	1	1	1	1	1	1	1	1
	46	0	0	0	0	0	4.94059e-05	0.000197624	0.00113634	0.00565697	0.0211704	0.0715644	0.195623	0.431733	0.733282	0.93718	0.994343	0.999827	1	1	1	1	1	1	1	1	1	1
	47	0	0	0	0	2.48157e-05	7.44472e-05	0.000148894	0.000694841	0.00290344	0.0118867	0.0444946	0.136635	0.328784	0.622106	0.879594	0.982952	0.999131	0.99995	1	1	1	1	1	1	1	1	1
	48	0	0	0	0	0	0	4.94743e-05	0.000321583	0.00235003	0.00910328	0.0304267	0.0952628	0.2471	0.502437	0.792109	0.958417	0.996314	0.999951	0.999975	1	1	1	1	1	1	1	1
	49	0	0	0	0	0	0	2.49638e-05	0.000299566	0.00124819	0.00541715	0.0202956	0.066229	0.177592	0.397449	0.691847	0.913151	0.98954	0.999501	0.99995	1	1	1	1	1	1	1	1
	50	0	0	0	0	0	0	0	9.90344e-05	0.0010151	0.00334241	0.0124041	0.0427333	0.124808	0.300124	0.57591	0.841223	0.971552	0.997673	0.999901	1	1	1	1	1	1	1	1
	51	0	0	0	0	0	0	2.46427e-05	0.000123213	0.000468211	0.00226713	0.00909315	0.0290537	0.085658	0.220108	0.459906	0.747068	0.938467	0.993297	0.999606	1	1	1	1	1	1	1	1
	52	0	0	0	0	0	0	0	0	0.000347817	0.00151549	0.0050682	0.0193784	0.0606693	0.161015	0.358401	0.638146	0.877842	0.980448	0.99846	0.999876	1	1	1	1	1	1	1
	53	0	0	0	0	0	0	2.475e-05	2.475e-05	0.00017325	0.000965251	0.003564	0.0127958	0.0403178	0.11239	0.268785	0.521854	0.793907	0.954831	0.996188	0.999777	1	1	1	1	1	1	1
	54	0	0	0	0	0	0	0	0	4.97946e-05	0.000398357	0.00179261	0.0083157	0.0259928	0.0776049	0.199402	0.42181	0.697573	0.90915	0.987228	0.999153	0.999925	1	1	1	1	1	1
	55	0	0	0	0	0	0	0	2.49819e-05	9.99276e-05	0.000299783	0.00129906	0.00619551	0.0189862	0.0574334	0.145769	0.327263	0.595543	0.844513	0.970771	0.997277	0.999875	1	1	1	1	1	1
	56	0	0	0	0	0	0	0	0	5.00751e-05	0.0002003	0.000976465	0.00355533	0.0125188	0.037356	0.103756	0.245719	0.482148	0.75686	0.936104	0.992764	0.999649	1	1	1	1	1	1
	57	0	0	0	0	0	0	0	2.52749e-05	2.52749e-05	0.000151649	0.000581322	0.00199671	0.00856818	0.0259067	0.0738532	0.184481	0.381474	0.651965	0.881031	0.980842	0.998913	0.999924	1	1	1	1	1
	58	0	0	0	0	0	0	0	0	0	8.24969e-05	0.000329988	0.00153994	0.0052798	0.0177093	0.0519456	0.132215	0.301004	0.555039	0.8121	0.959659	0.997085	0.999835	1	1	1	1	1
	59	0	0	0	0	0	0	0	0	0	6.87309e-05	0.000343654	0.00140898	0.00398639	0.0134025	0.0400357	0.104746	0.237981	0.465583	0.73542	0.925255	0.990653	0.999553	1	1	1	1	1
	60	0	0	0	0	0	0	0	0	0	0	0	0.000298507	0.00238806	0.00726368	0.0235821	0.0636816	0.164378	0.347662	0.599005	0.844776	0.964975	0.995522	0.9999	1	1	1	1
	61	0	0	0	0	0	0	0	0	0	0	0	0.00010007	0.0010007	0.00550385	0.0160112	0.0456319	0.119884	0.267587	0.497048	0.752927	0.929951	0.990193	0.998799	1	1	1	1
	62	0	0	0	0	0	0	0	0	0	0	0	0.000194894	0.00116936	0.0031183	0.0095498	0.0313779	0.0805886	0.189339	0.38511	0.651432	0.869226	0.974177	0.996979	0.999805	1	1	1
	63	0	0	0	0	0	0	0	0	0	9.96512e-05	9.96512e-05	0.000199302	0.000597907	0.00209268	0.00677628	0.0185351	0.0561036	0.13712	0.304235	0.541704	0.785949	0.945092	0.992427	0.999402	1	1	1
	64	0	0	0	0	0	0	0	0	0	0	0	0	0.000200361	0.00130234	0.00360649	0.0139251	0.0406732	0.106492	0.230415	0.432879	0.692547	0.893809	0.981166	0.998597	1	1	1
	65	0	0	0	0	0	0	0	0	0	0	0	0	0.000100392	0.000903524	0.00291135	0.00983837	0.0275073	0.078205	0.176789	0.349664	0.595121	0.835057	0.962454	0.995784	1	1	1
	66	0	0	0	0	0	0	0	0	0	0	0	0	0	0.000406091	0.0022335	0.00629442	0.0207107	0.0540102	0.132893	0.279188	0.504467	0.749442	0.92599	0.988528	0.999492	1	1
	67	0	0	0	0	0	0	0	0	0	0	0	0	0	0.000407456	0.00112051	0.00448202	0.0130386	0.0380972	0.0968728	0.210859	0.402974	0.655903	0.870836	0.974432	0.998472	1	1
	68	0	0	0	0	0	0	0	0	0	0	0	0	0	0.000588166	0.00117633	0.00270556	0.0103517	0.0255264	0.0725797	0.166686	0.336078	0.571462	0.812963	0.955299	0.994001	0.999765	1
	69	0	0	0	0	0	0	0	0	0	0	0	0	0.000165153	0.000165153	0.000330306	0.00148637	0.00693642	0.0208092	0.0546656	0.13014	0.281585	0.50834	0.759207	0.92981	0.991908	0.99967	1
Supplemental Table 5. Frequency distribution of 1,400,000 random genotypes based on how well they matched the template map by percent of class scored with that number of RILs.
Bold line represents the cutoff containing <0.08% of the features. Based on 2,372,825 random features, roughly 700 would be expected to fall beyond this threshold, but on the observed data 67846 features fell beyond the threshold. This implies that roughly 99% of features beyond the threshold are non-random.
