# Supplementary material for: Development of an Ultra-Dense Genetic Map of the Sunflower Genome Based on Single-Feature Polymorphisms
Source: PLoS One. 2012 Dec 19;7(12):e51360. doi: 10.1371/journal.pone.0051360 (PMC3526535; doi:10.1371/journal.pone.0051360)
Supplement: Dataset S6 — (XLSX) [file pone.0051360.s006.xlsx]

## Sheet: Sheet1
Supplemental Table 6. Summary of the 67,846 features that could be getting mapped.
Chip X	Chip Y	Unigene	Linkage group	centiMorgan position	Plants scored	Mis-matches to template	Sequence
110	1	>HEL_10Contig16	13	69.0794	48	7	GCACTCTTTGGCTGACCCTGACGAG
137	1	>HEL_14393Contig1	4	47.6595	44	4	TTCATCATGCATACCCACCCTTAGG
808	1	>HEL_EL474557.1	7	0	52	2	CATGTCGAATGCCTGAAACTTCAGG
1303	1	>HEL_1Contig911	8	55.5381	47	3	TCCGAAGAGCAGAACCGATAGGAGA
1394	1	>HEL_EL490007.1	9	24.3112	48	5	ACCACAACGATGTACATGCCACCTT
1484	1	>HEL_BQ909473.1	8	33.2634	43	4	GCTGCTAACCATGCGATCCATCGGA
239	2	>HEL_21930Contig1	10	37.399	51	7	TCCAGAAGATGCCTACGTGGTGTAC
300	2	>HEL_EE611093.1	13	15.4066	49	5	CTCTCAGGGCATCGTAGTAACTCGG
344	2	>HEL_8392Contig1	9	51.8431	49	2	GGTTGACGCGCTCCGAATGAAGTTA
763	2	>HEL_10576Contig1	17	54.1955	44	3	GATACAGCTTCTCCAACCGTCAAGT
1456	2	>HEL_20949Contig1	4	12.4082	47	5	TGTGGATGACATCATTGATATGCAT
1462	2	>HEL_EL420072.1	2	38.614	45	5	CAACTTGGACATCTTTCGGAGCAGC
134	3	>HEL_13390Contig1	15	38.7873	44	4	ATGTAAATACCCCTTTTGACGTCTA
165	3	>HEL_EL442984.1	12	60.7689	48	6	AATTATCATGCCCATCTTCAGCACT
195	3	>HEL_EE639781.1	16	55.2374	48	6	TTGCTCATCCTCCTCAGAATTTGGC
355	3	>HEL_EE636390.1	13	52.5375	47	5	GGCATAATTTTCTCGCGTAAAACCC
398	3	>HEL_17073Contig1	8	24.7492	45	6	TGTCAGTGAATTTGGTTGCGCAATG
472	3	>HEL_EL437891.1	16	37.833	43	5	GGCAAGATATTCTACCACGACACAA
780	3	>HEL_1558Contig1	16	45.0753	44	3	GATCGCCAAGCTTGATAACGTCTTG
853	3	>HEL_AJ437740.1	1	34.5841	46	2	CATCCATCTGTGAAACGTTGTGACG
1031	3	>HEL_3611Contig1	17	43.7047	44	6	CAAGAAACAGAACCGAGTGCTTGCG
1056	3	>HEL_3487Contig1	13	54.1293	47	5	TAAATTCGACGATGGTTGATCGGAG
1377	3	>HEL_626Contig3	6	36.7687	45	6	GCTGGCACCGATTTGTGGATACTTC
1448	3	>HEL_EE619279.1	2	19.7398	47	4	CCAGTAATCCATATTCGCGAGCAAC
120	4	>HEL_3022Contig1	14	1.1312	51	7	TTCATAGACCCGGATCCAGCAGATG
185	4	>HEL_EE619975.1	8	13.2235	45	6	TGTCATGGGTCCGATACTCGTGATG
337	4	>HEL_12495Contig1	11	83.2121	44	6	CTGATGAAAAGCGAACTGATCGAAC
385	4	>HEL_CX945844.1	10	37.399	47	3	TGTAGCAGAGCTTTACCAATTCCGC
392	4	>HEL_13563Contig1	8	10.7955	51	4	CAATCCGAATTTATGCAAATCATCG
472	4	>HEL_DY925591.1	16	40.9547	46	6	GGCAAGATATTCTACCACGACACAA
927	4	>HEL_EL492129.1	6	45.3435	44	3	CGGTATGGCATAATCGACGGTTCTA
1384	4	>HEL_EL453825.1	7	49.7963	57	2	TATACACGGATAGAGATTACGCGAG
1429	4	>HEL_DY935507.1	10	42.7238	46	2	CAGCTCGGAAGATGGTGACTTGGCA
116	5	>HEL_9928Contig1	13	17.6142	50	7	ACATTAACCCCAGTAACAACCGCAG
527	5	>HEL_366Contig3	8	14.856	54	1	TATACCCGTAATCAAGCACTTGCAG
538	5	>HEL_CX946299.1	10	37.399	48	2	TCAGCCCAGAGTAATCCACTCATAG
691	5	>HEL_EL482850.1	13	53.3334	47	4	TATAAGAGCCTTACTAGCCATCGAC
1003	5	>HEL_CD852718.1	11	51.3456	41	5	AACGAAGGAAATCAAGACAAACCCT
1329	5	>HEL_16674Contig1	1	1.0356	48	4	TACAGCCAAATATACGCCCAAAAGG
1384	5	>HEL_19647Contig1	6	48.2467	50	1	CATAATCACCGATAAAGTACGTCGG
1436	5	>HEL_14346Contig1	4	64.6352	47	6	TACAGTTTGATGATAGCAGTGGTGG
100	6	>HEL_13095Contig1	11	62.3175	42	5	GAAACTGAGGCGTACTTAACTGCAC
214	6	>HEL_10581Contig1	10	41.5561	48	3	TCCATACTCATCCATTCCGTCAAAG
316	6	>HEL_21921Contig1	11	45.4356	59	2	GATCATCAGACACGCGGCTAAGGTG
457	6	>HEL_10886Contig1	4	40.1377	48	5	GGACCATTTCTTCAACGCGCGCAAA
590	6	>HEL_4244Contig1	14	2.2623	47	6	GAATCACCAGTCAACTTCAATTGTT
631	6	>HEL_EL467143.1	9	26.0266	45	6	TCCAGAACTTGAAATCGTGCAGGCT
785	6	>HEL_DY907405.1	8	38.8123	53	2	TATATAAAGCTAGAACCAGGCACAC
883	6	>HEL_EE612317.1	16	42.4041	47	4	TCACCAGAAAATGCGTCCCCTATAG
1110	6	>HEL_DY939671.1	15	30.998	46	4	GATTACGAAGATCAACTATGCATCT
1147	6	>HEL_CD851110.1	12	59.6924	48	5	TGTGCTGCAAGCATAGCCGCATACG
1186	6	>HEL_7198Contig1	4	46.8025	49	4	TTTGCAACCAAATGATCAGCTCTAC
1205	6	>HEL_BQ967534.1	3	44.932	59	0	TTTCAACACAAAGAGGCCTGACCGA
1385	6	>HEL_1064Contig1	11	0	55	1	TCTGGTGCCGATACACACTGTGCCA
1451	6	>HEL_EL425322.1	11	56.937	44	4	TGGACGCCACATAACCTGCATGACG
107	7	>HEL_BQ916253.1	14	3.2667	49	6	AAACATCACAGGCACTCCTGATATG
203	7	>HEL_3186Contig1	12	19.4952	49	3	TATACATTTCCAAGCATCAAACACC
623	7	>HEL_EL480322.1	12	54.0731	51	2	TCGGCAGAATTGTCACATGCTATGT
923	7	>HEL_BQ968677.1	17	43.7047	52	8	CTTCATCGCCATAAAAGCTTGTCTG
1147	7	>HEL_CD854470.1	12	59.6924	46	4	TGTGCTGCAAGCATAGCCGCATACG
1316	7	>HEL_2275Contig1	4	45.5455	62	1	TCTACCAAATTGACAGCAGCAGATC
40	8	>HEL_EL487393.1	2	2.2379	50	4	AAAGCTTGGGAAATTGTGATGACTC
51	8	>HEL_3518Contig1	9	63.9463	57	2	TTCATTGACGGATTAGCGAGCAATC
88	8	>HEL_3661Contig1	15	61.1663	48	6	CCAGTATCGATGGAGAATTAGGATG
125	8	>HEL_EE618786.1	13	65.3926	48	4	TGGGCAGCCCCTTTTTTTCTTCCCA
207	8	>HEL_EL421714.1	12	59.8718	51	4	TAAATACTCCAACCGCTCGTACGAC
252	8	>HEL_2840Contig2	10	42.7238	44	5	AGTTCTGTCCGTATTGCATCTCAAA
271	8	>HEL_CD846732.1	4	46.174	43	5	ACAAAGTCCGACGACCATAGAGGCG
350	8	>HEL_18739Contig1	9	55.7225	47	4	CGTTCTTTTTACATGTTCCGCGTGG
440	8	>HEL_3333Contig1	9	79.1069	58	0	GAATCCAGCATTATATCCCTCAGCT
451	8	>HEL_6823Contig1	10	37.399	49	3	TATGCACGTCTTCCAAAAGCTTAAA
544	8	>HEL_8945Contig1	14	28.3329	51	3	TCAGCCAGCCAGTATATCATGTAGC
814	8	>HEL_4813Contig2	13	0	46	3	AACGAATCTCTGTCCACCACAGTTG
891	8	>HEL_BU021418.1	1	51.7651	47	4	CGTAATATTAAAGGCAGTTGCAAGC
1214	8	>HEL_EL418335.1	17	52.1167	45	6	TCAAGGATTCAACACGTAAAATCGT
1296	8	>HEL_20943Contig1	17	48.1413	51	2	TATCCTGTCCAGCAAGGCAGATTCC
55	9	>HEL_EL480767.1	11	88.5184	48	6	CAAACAAAGGACATCTGACATGAGA
70	9	>HEL_14919Contig1	1	34.5841	46	6	TCAACGCGTGGTAGTTTTTAGGGTG
190	9	>HEL_EE609765.1	16	58.7456	50	7	AACTCGCTTCCTCCATAATCAATCG
198	9	>HEL_2831Contig2	12	64.44	42	5	TACCCGCATCCCATTGCATAAATTT
219	9	>HEL_21787Contig1	5	49.8905	58	2	ACAATGGTCGCCCAAATGATGTGTC
244	9	>HEL_3412Contig1	1	13.4455	51	5	CAAATTCCCGGCTTTCACAGTCGTT
360	9	>HEL_CD846348.1	8	55.5381	44	4	TGTGTCCGTTTAGATCATGCGGCCC
665	9	>HEL_EL484188.1	10	26.8876	51	3	TGACTTGCTCGTGAATGTTGGCTGG
699	9	>HEL_EE642747.1	13	52.5375	42	4	ACCCACAACTTCCACTGCATGTAAG
748	9	>HEL_EE615146.1	12	47.8774	50	3	AGTCAAAGCCTCGTATGTATGTCGG
843	9	>HEL_EL450446.1	16	68.2799	52	1	CAAGGTTAAACTTCTCAACAGTGGT
844	9	>HEL_3571Contig2	5	35.5428	40	4	AAGGTTAAACGCATTGCAAAATTCC
936	9	>HEL_4014Contig1	17	10.0971	50	6	TAGACATTGAACCAGTAAGCAAGGG
1036	9	>HEL_EL424214.1	12	44.5819	51	4	GAGTAGAGCAGAATAGCCATAGCAG
1092	9	>HEL_12469Contig1	11	83.2121	55	1	CACGCAATTGAAGTTCCAGTGCTTT
1147	9	>HEL_CD851466.1	12	59.8718	44	4	TGTGCTGCAAGCATAGCCGCATACG
1311	9	>HEL_EE616959.1	17	43.7047	39	3	TCAAAAAATTCCTACAAGCCATAAC
1320	9	>HEL_BU032804.1	3	45.238	54	2	GACATGAGGCAATTCAGGCATCAGG
179	10	>HEL_EL490747.1	15	18.807	51	6	TAGCTCTTTCCCACTACGATCGACA
207	10	>HEL_EL475395.1	10	36.5085	52	7	TAATAGTCTCCAACCGAGCGACAGG
289	10	>HEL_EL429651.1	10	44.549	55	3	CGTGCTGCCTCTCGGATAGGTAAAA
307	10	>HEL_12561Contig1	14	7.0167	44	6	GGTTTATCGACAGCAGCTACCTCTA
340	10	>HEL_DY913181.1	4	12.4082	64	0	TCAATAAGTGCGTTTCTCCACAACA
437	10	>HEL_EL420588.1	10	36.5085	56	1	AAACCATCATTAGCCAAGCTCCCCC
467	10	>HEL_BQ971939.1	9	81.785	47	4	TAGCAGAGGCTTCTGATCCAGACTT
669	10	>HEL_15329Contig1	13	67.0194	47	3	GCTTCCATGCAGTGAGTAGTTCGCG
677	10	>HEL_EE652141.1	16	13.8518	39	4	GAGCCCAATGTGACACGGAGATGAC
754	10	>HEL_EL474176.1	17	52.1167	42	4	TTCATCTGATGACTCGCACGGACCA
934	10	>HEL_1Contig359	10	35.0668	53	3	TATAGATTAACCAAAAGCGAGACAA
980	10	>HEL_5337Contig1	5	38.4475	44	4	GATCACCGTACGCAGCTGCAGTGTA
995	10	>HEL_2364Contig2	11	16.0349	49	6	GAACAAGTACACAAAAAATGGCGAT
1122	10	>HEL_CX945844.1	10	36.5085	53	2	GGTTAGATAGGCGATATTTCCCTCA
1147	10	>HEL_CD848805.1	12	59.6924	50	4	TGTGCTGCAAGCATAGCCGCATACG
1155	10	>HEL_EL465686.1	11	58.3349	56	2	CAACTTGGCGAGTAAATGTCATCGG
1174	10	>HEL_20697Contig1	15	26.6847	59	2	TGGCCCGTGAGAGTTGTAGCAGCAC
1216	10	>HEL_EE610726.1	14	2.2623	50	4	CAAGACTTTCAAGTTGTTTAGTGCG
1402	10	>HEL_94Contig3	3	33.378	52	1	AATTGTGACGATCAAAGGTGCAAGG
52	11	>HEL_10351Contig1	16	59.3447	48	6	CGACAACGCGGATACAAAGACTAGA
102	11	>HEL_1865Contig2	11	37.3656	52	4	ACTATTATCGGCACCCCGGCTGATC
150	11	>HEL_15581Contig1	16	48.7989	46	4	GACCGTACCTCATTGGTTTAACCAT
163	11	>HEL_BQ914011.1	3	54.5271	48	4	GCAAACCCCATAACACAACTAAAAT
224	11	>HEL_BQ916239.1	9	53.8335	57	5	ACCAAAAGCCCGCGATATAGCTGAT
237	11	>HEL_EL460030.1	1	11.1465	49	2	TGGAACTGTGCCTCTGGTTGGTAAC
328	11	>HEL_DY946181.1	13	41.2496	44	3	TAGCCTCTCGCGGTGTCATAAATGG
372	11	>HEL_EE632046.1	10	35.0668	47	4	GAACTCGTTTGGTAGGGCTTCTCCG
486	11	>HEL_18533Contig1	17	52.1167	45	2	TCACCCGATTCACTGTTTACCAAGA
569	11	>HEL_EL455681.1	12	54.0731	46	5	CAAAGCAGCAATGTATACGACAGGA
586	11	>HEL_EL474080.1	10	37.399	52	1	GAAGTTGGTCAGATGCATTAGCAGT
669	11	>HEL_EE610663.1	9	0	46	4	AACAATATGCAGTGAGTCAGTTGGC
757	11	>HEL_3313Contig1	12	46.0087	41	5	CTGAATTCATCACTCTGGCGAATGA
803	11	>HEL_CD852374.1	7	26.7879	45	4	CAATTTAACTGGAGCACCTAGGATG
819	11	>HEL_CD849281.1	6	17.9226	48	4	TAGGTTCCTGCGTCTTCTCTTGGGG
964	11	>HEL_21877Contig1	5	38.0018	50	1	TCACTCCTGAACAAAGCAGCAATGG
1027	11	>HEL_7662Contig1	12	25.2088	48	7	TAGAAAGAGAACCCGATTTTTTGGC
1054	11	>HEL_EE649067.1	10	37.399	45	4	AAATTCCGACCTAAATCCTCGAGAC
1086	11	>HEL_EL435245.1	1	1.0356	46	4	TGCAGAAACAAGGAACATCGAGCTG
1147	11	>HEL_CD854596.1	12	59.6924	50	5	TGTGCTGCAAGCATAGCCGCATACG
1174	11	>HEL_660Contig2	15	25.4165	51	4	TGCACGGGTGAGAACTGTTGCACAA
1379	11	>HEL_17036Contig1	1	19.2235	45	3	GAAATGGCGATTCATGAGGCTCTAC
1438	11	>HEL_EE622602.1	10	42.7238	50	4	TCTGGAAGCCATTATCGACGGTGAC
75	12	>HEL_EL459943.1	5	44.0505	47	5	CATCGCTTCTCTGGTGCTTGTAAAC
152	12	>HEL_CF091183.1	8	13.2235	46	6	CACCCATCATGACCTCAAATCTTAT
191	12	>HEL_BU030402.1	16	45.3778	50	3	CCAACGGTCCTAAAAGCAAATGCAT
199	12	>HEL_BQ967211.1	17	48.5887	48	6	GAGTTACATCCCACCATACTAAAAC
253	12	>HEL_EL480183.1	14	24.3433	46	6	AAGTTACCGTCGTAGAACATGAAGC
296	12	>HEL_21798Contig1	1	41.3903	47	2	GACGTAATCGGAACGGGCTTTAGCA
504	12	>HEL_CD851956.1	10	83.5684	51	4	CCATGTCAGCATCGTTTTGTTTCAC
632	12	>HEL_3872Contig1	11	44.9614	44	4	GAATACGCTTGAACATAACAAAACT
640	12	>HEL_BQ967534.1	3	50.4882	51	5	GAGCTTCATGATTGATAACACGGAA
643	12	>HEL_7097Contig1	10	37.399	48	7	TATAGTGTTTGCTTGTCCGACAGGC
688	12	>HEL_EL480343.1	13	0	39	3	AGGCAAGACCTTCCGACTATGGCGA
743	12	>HEL_BU024386.1	5	38.4475	43	5	AACTCTGGATCTAGCAAATTGGAAC
752	12	>HEL_12032Contig1	3	40.9017	45	5	CAACAGAAACTCCAGAAACAGTCAC
797	12	>HEL_5452Contig1	12	44.2189	42	5	CAACTTAAGCTCAAGAAACCCAATC
818	12	>HEL_19487Contig1	15	39.3556	49	4	CAAATTACTCTGATTCGATGCTTCT
893	12	>HEL_4475Contig1	15	47.702	52	3	TGGACGTTAACATAGAGGCGGACCG
940	12	>HEL_CD851610.1	5	52.2513	42	5	TAATACATAACGAACCCGGAATGAG
974	12	>HEL_9653Contig1	17	48.1413	49	3	CACTGGCACTCAACATCATTGAGAA
1146	12	>HEL_7681Contig1	6	37.5421	56	2	GTTAGAATAGCCGTGACGGTCCATT
1193	12	>HEL_BQ972810.1	16	59.0452	58	3	AAACAAGCCAAGAACCGCATTCGAC
1242	12	>HEL_EL479318.1	3	45.238	51	3	GGTTACCACATTAAGCTCCTCGACA
1264	12	>HEL_EL433812.1	2	43.3195	49	6	CATACCGAAGCAATTGACCATTTAC
1371	12	>HEL_17312Contig1	13	4.2058	54	6	CATGCCAATCCATATCTTGCATAAA
64	13	>HEL_EE661217.1	1	0	47	1	AAAGCATTTGGGCTACAGAGTCAAA
136	13	>HEL_8851Contig1	14	45.315	57	1	AACTCGATACCCAGGAACTGATTAG
149	13	>HEL_DY916498.1	8	16.9069	51	1	GTCAGCATTACCTTCCATGTCAGCA
189	13	>HEL_EL480017.1	13	69.0794	61	1	GAAATTTCCTTCATGACAATCTGAA
221	13	>HEL_EL424520.1	17	60.4616	47	7	TGAACATGGGCCTGACCTGTAGGAC
235	13	>HEL_DY951456.1	11	62.136	63	0	GAAACTGCAGCCATCAAATTTTGGA
241	13	>HEL_20587Contig1	14	46.7054	58	4	CAATCGAGGTGCCATGGAGTGACGC
269	13	>HEL_4633Contig1	1	36.6014	44	6	TAAAACCGAACGATGTGCAGGTGTC
452	13	>HEL_EL491004.1	4	12.4082	53	3	CCTGTTCGCTTCCTCTGTTACGGAG
567	13	>HEL_2Contig3	8	63.853	45	6	CTCAACAACTGTATCCGAAACCTTG
667	13	>HEL_CD850766.1	14	27.7993	48	3	AGACTGATGCTCGTGATGAAGATGA
834	13	>HEL_EE619248.1	14	30.0874	49	2	CATAAGGAAAAACTGAGATGCGGTT
848	13	>HEL_19781Contig1	3	60.8593	49	3	CATTGAATCGAAAATCTCCCTTGCT
850	13	>HEL_EL488109.1	5	41.8137	45	5	GCTACATTGAAAATACTTCTCACCA
862	13	>HEL_10917Contig1	10	36.5085	47	6	GAACTTGAAAGAACGGAAATTGTGT
1022	13	>HEL_EL463446.1	16	48.7989	64	1	TGACCGAAGAAACATCACCGAGACC
1081	13	>HEL_EE656781.1	16	47.8763	61	4	CACTGCACAAAAGGAGATGAACTGC
1089	13	>HEL_EL468211.1	3	32.9808	45	5	AGAAATCTAAGTCCCCTCATTTTTG
1147	13	>HEL_CD849203.1	12	59.6924	53	5	TGTGCTGCAAGCATAGCCGCATACG
1182	13	>HEL_1Contig104	9	63.9463	59	5	CATGTCCGGAGAGCATCTCATACGA
1184	13	>HEL_8952Contig1	15	0	48	7	CAAACCCCAAACTAACAGCAGACTG
227	14	>HEL_BQ909650.1	5	38.4475	54	4	TAACATAGGCCAGGCTTGCCAGGAC
284	14	>HEL_BU027799.1	17	48.5887	49	6	TGAAGATCCACGATTTTGTTGAGCG
331	14	>HEL_EL414385.1	14	24.3433	50	4	TACATCATACGCGTCTTCAAGATCC
340	14	>HEL_13824Contig1	11	24.5262	44	4	GAAATTTGCGTGCTTTAGTCTTGAA
616	14	>HEL_2995Contig1	1	11.1465	49	6	GGTCCCTTGTTTACCAGCATTCGCA
668	14	>HEL_DY908513.1	7	57.1566	45	4	TGTTTCCAGTGAAAGTGTTGCTATT
796	14	>HEL_283Contig3	7	20.7967	46	5	AACAGTACAGCTCTACAAGCATCCA
916	14	>HEL_EE626231.1	15	44.6008	56	0	GCTGACTAATAAACTGCTTGCAAAT
980	14	>HEL_BQ914155.1	13	0	60	1	TAGACACCTACCTAGCACAATGGCG
1025	14	>HEL_EE657283.1	15	46.5177	47	4	AAACCAAGAACACCGTCTCGACGCT
1027	14	>HEL_11402Contig1	15	38.219	46	3	GGGACAGAGAACACACCATACAGAC
1033	14	>HEL_EE619454.1	5	73.4149	46	5	AGAGTAGAAGAATTGGACCTTGGCA
1156	14	>HEL_EE625833.1	11	48.8929	55	1	TTGAGTAAGAGTCGGCACCCAGAGT
1161	14	>HEL_EL428983.1	14	24.9634	59	0	CGATAAACAGAGTATCAGCACACAC
1207	14	>HEL_CD849434.1	3	34.1726	48	5	GAGTGTACACAACAAACCGATGGTG
1229	14	>HEL_DY925282.1	5	30.1675	60	2	CAAAAGTCCACCTTCACGTGATTGG
1233	14	>HEL_13Contig5	10	36.5085	44	6	TGGCATTGGACACCCGACAAATTTA
1238	14	>HEL_EE627063.1	11	35.0045	52	1	GGATTGAACACTTGAACTGCATAGG
1339	14	>HEL_5424Contig1	17	38.8901	41	5	GAACCACTATTCACCATACCAGAAT
69	15	>HEL_16429Contig1	1	51.5845	55	2	TAACTTTGGTCATAGGTCATGCCTC
129	15	>HEL_5940Contig1	1	34.8121	51	5	TATAACCCCTCACGCGATGATGTGG
208	15	>HEL_7071Contig1	17	44.9711	47	6	TCACAATTCTCCACGTCAATACGAC
257	15	>HEL_EL490615.1	13	67.0194	65	0	ATATGTCTCAACGGGCCACGTGCAT
455	15	>HEL_EL427337.1	4	52.6088	52	3	CAGATCTTCCTTCGCTTACCTCTGG
479	15	>HEL_EE619485.1	17	45.8787	57	1	GAAACTTTCAGAAACGCAAAAATGG
554	15	>HEL_4736Contig1	13	48.5387	56	1	TTCATGCGGCTGTTTGTCCAAATCA
576	15	>HEL_18071Contig1	11	41.4332	51	2	AAACTGAGGTCTTGGCATTATTGCA
609	15	>HEL_DY946177.1	5	6.1564	47	1	CATGTCTCCTTTGTTGTACCACCTT
700	15	>HEL_22177Contig1	2	39.4526	43	4	GAAAGTACTTCTGGGCATGGCTGCG
746	15	>HEL_EE638480.1	13	58.8464	46	4	CACTTATACCTCCAACAGTGGCCAT
838	15	>HEL_EL439647.1	15	70.0396	42	5	TTTACTAAAAGCACACACATTACAC
916	15	>HEL_6532Contig1	11	83.2121	47	1	CAATTGTAATAAACGTGTGCAAAGA
943	15	>HEL_EE611849.1	11	35.0045	54	2	TGAACACCAACCTGCAGACAACACA
944	15	>HEL_1608Contig2	4	47.4801	54	3	GGACCTCAACCATGTACAACGAAGG
949	15	>HEL_EE624763.1	13	62.139	49	3	TCAGATGGTAACTTGACATCAAAGG
986	15	>HEL_16480Contig1	15	44.6008	55	3	GGAACTCTACTTCGAGCCTGTTTAA
1017	15	>HEL_3587Contig2	17	44.9711	50	4	AATGGGAGGAATCGAGACGTTGATT
1035	15	>HEL_8514Contig1	17	60.0078	47	2	TGTTGAAAGAATGCAGCTCATCTCC
1160	15	>HEL_18032Contig1	1	8.6879	52	4	AAAATTCAGAGTTAACAAAAGCATG
1161	15	>HEL_EE626303.1	14	24.9634	49	2	GATAAACAGAGTATCAGCACACACA
1197	15	>HEL_EL480441.1	8	34.82	65	0	TACAAAGCCAATGAAGACGACCGTC
1203	15	>HEL_12705Contig1	2	21.8092	44	6	CAAGCCAAACAAGGTAGGTGAAACC
1224	15	>HEL_3535Contig1	8	54.8176	56	2	TAGCCTAGCATCAACGCGGTTTGGA
1254	15	>HEL_EL430256.1	10	0	44	5	GATCATCTCTTCACAGGCTGCTCGC
1306	15	>HEL_EL491426.1	16	65.6463	59	2	GAACCGGCAGCTTCTCGTTATCACA
1364	15	>HEL_1537Contig1	1	19.2235	46	6	TGTGGTTTATCCGACTTCTTGGGCA
1440	15	>HEL_15390Contig1	1	34.8121	51	4	GAAGCCCCATTCTTTAGAAGCTGTA
80	16	>HEL_19946Contig1	1	51.4038	48	4	GACAATTTGGAACCGATCGAAGGCT
88	16	>HEL_DY947779.1	1	28.3001	50	5	GAAGTCAATGGAAACTGAAGAGTAG
115	16	>HEL_1116Contig2	9	32.4195	53	6	GGTCTACCCCTGAATTTACAATGCC
158	16	>HEL_6772Contig1	12	59.6924	54	1	GTCTTCCCCACCATACTAAATCAAG
217	16	>HEL_14320Contig1	15	38.7873	53	3	GATGAGGTGGCCCAATTCTCAGCTC
303	16	>HEL_EL474568.1	8	33.7695	41	4	TTTGAACTCGAGTAGTGCTAATCTC
308	16	>HEL_5454Contig1	9	24.3112	40	3	TTCAATGTCATCGAAAGTGCTAGCA
378	16	>HEL_1553Contig1	4	2.4627	48	6	TAGTAACTTTAGTCCAGCTGGCGTC
403	16	>HEL_EL426454.1	9	16.7074	59	1	CATCCGAAGCATTTGTGTAACCCAC
445	16	>HEL_5184Contig1	15	76.8983	51	2	TCTCGTCGTTCCTGCTTGACTAAGC
495	16	>HEL_EE612801.1	3	60.6173	58	4	CAACGTTGGTTATCATTTGATGCAG
596	16	>HEL_3288Contig1	6	47.9584	50	3	GGAAGCAATGTCGACATAACTTTGA
724	16	>HEL_EL437948.1	10	36.5085	58	2	CCGTTATTCTTCTAGAGAACCCATG
741	16	>HEL_19620Contig1	13	41.2496	45	4	TGCAATAGCTCTCTAGCTCGACTAG
869	16	>HEL_BU022800.1	9	24.4019	48	4	CATATTGGGCAAAACGCGTATTGGG
876	16	>HEL_15033Contig1	10	43.212	51	2	TAATCCAAAATAGCAATAATCCAGT
879	16	>HEL_EE612115.1	3	17.4573	49	3	GACTGCTTAAATCATTGTGTGACGA
881	16	>HEL_8392Contig1	9	51.8431	47	4	GGATGATCTGAAATATTTGTCGGCA
882	16	>HEL_13805Contig1	3	23.6311	48	4	AGTGAACTAAATGGGTTCTGCGCCA
883	16	>HEL_9045Contig1	16	76.1293	44	4	GGATCATCTAAATGGGTCCTACTCA
894	16	>HEL_4687Contig1	17	48.5887	48	6	GCCACAAGTAAACGTTCATCGTTTT
939	16	>HEL_EL452891.1	16	42.5857	51	2	GAGTTTAACGGTCCCACCACAGAAG
946	16	>HEL_EL489691.1	11	40.9907	43	3	AGCCAGAATCAACGCCGACTAAGAA
1015	16	>HEL_EL414037.1	12	46.5406	42	2	CACCAGTACGAAGTGAAAGGTCGCT
1032	16	>HEL_5781Contig1	13	42.6158	47	4	TTTGATACAGAAGTGGCCTGCACGG
1052	16	>HEL_DY943905.1	9	18.9973	53	0	TCATGGAAGGACGTTCTTTCGGATC
1055	16	>HEL_4663Contig1	9	21.4614	51	3	TAAGCGTAGACGTTTCCGACATGTT
1075	16	>HEL_6146Contig1	4	83.9255	56	1	GACGTTCTGACTGTAGTGTTACCCT
1161	16	>HEL_DY942315.1	14	27.7993	61	1	CGATAAACAGAGTATCAGCACACAC
1200	16	>HEL_7378Contig1	15	65.7453	45	5	GACCGCAACAACGTCGTGGAGATTT
1210	16	>HEL_BQ978737.1	5	40.9041	62	0	CAAACGTACAATCATCTTGCACATG
1228	16	>HEL_11Contig7	15	71.5277	48	6	CCGTGATACCACCTCTCGCAGATGT
1270	16	>HEL_4262Contig1	13	53.3334	47	7	GTTTCAGGCACTACTATAAGAGCAG
1317	16	>HEL_EE635618.1	11	55.5392	46	5	TTCTCCGAATTGATCCAGCATAACA
1374	16	>HEL_1075Contig1	3	33.378	55	3	CAAGCCATAATATCATAGATCGAGA
1450	16	>HEL_EL429487.1	16	0.4722	46	3	TAGGAGCAACATACGCATCGACAGC
1472	16	>HEL_12022Contig1	15	65.2634	52	3	TGAATCACGAGCATACCTAACTGAG
288	17	>HEL_14244Contig1	9	26.9507	47	4	TCAACTCTGTCGGATTGCATTTAGC
343	17	>HEL_2Contig48	17	51.0773	49	4	CCCCGATGGCGCCACTTTCTTAACC
369	17	>HEL_11224Contig1	8	33.2634	48	2	AATTCCTTTTGTCTCACTTGCTTCA
476	17	>HEL_AJ412659.1	8	12.6165	56	3	TTCTCAATTTCAAAAAGGAGCTTGC
591	17	>HEL_598Contig2	16	56.1144	46	6	TACTAATTGTCCGTCTTCAGCTGGT
691	17	>HEL_EL412384.1	17	52.1167	45	5	GCCTTGAGCCTTTAACAACTTTGAG
695	17	>HEL_EE606178.1	15	71.5277	51	4	TAATACGCCTTGGTGAATTTTGACC
760	17	>HEL_DY928463.1	5	77.8134	55	0	TCAGAAGAACTCAATGATCCAAAAG
771	17	>HEL_6564Contig1	1	34.8121	52	2	TGGAAACTCTCAAGGGATCATGTAG
899	17	>HEL_EL426911.1	7	16.3328	38	4	TCCACCTTAAGCACGAGAAATAGAA
904	17	>HEL_CF076636.1	3	18.2992	47	3	GATGCAATGACTAAATAGCCAAAAA
905	17	>HEL_6342Contig1	16	58.7456	47	4	GCTTTGACTAACTCAGAAAGCAACA
936	17	>HEL_EL478656.1	4	40.9227	48	4	TTCCCGAACCACTCGATTTATGTCT
943	17	>HEL_CF090723.1	12	32.8959	54	1	TGTAAACAACCCTTCATCATGCGAG
956	17	>HEL_DY930627.1	17	44.9711	41	5	TCCAAACAACTTCCAAAATTGCAGG
999	17	>HEL_EE622514.1	13	20.3879	55	3	CTGATTCTAGCTACATAGGTCATAG
1069	17	>HEL_EL441625.1	3	45.238	64	1	GATTGATGAAGACATGGTGCCCGGC
1133	17	>HEL_108Contig2	11	37.4443	50	3	GCACTCGACATAGACATCTTCTTCA
1161	17	>HEL_DY925276.1	14	27.7993	58	0	CGATAAACAGAGTATCAGCACACAC
1209	17	>HEL_12500Contig1	8	45.2822	54	4	AATGACTCGACAATTTGTCCTGACT
1213	17	>HEL_EL418503.1	8	14.856	66	0	TCGTCGTGTCAACCCTAACCATACA
1239	17	>HEL_11402Contig1	15	38.219	53	3	GCAACGACCACACCTTTCCACATGG
1375	17	>HEL_EL479338.1	13	48.5387	49	7	CAATTCCGGATTTGCGATGTTCATC
1450	17	>HEL_DY920665.1	16	0.4722	48	3	TAGGAGCAACATACGCATCGACAGC
1457	17	>HEL_19036Contig1	8	41.2109	49	5	TACACACCTCATAACAAGATCTCCT
205	18	>HEL_20823Contig1	12	46.5406	41	5	TGTAATTGCTCCAGTTGTGAAAGGG
276	18	>HEL_DY939895.1	5	52.2513	55	1	GAAGCGTCCGATGATGCTAAATTCA
285	18	>HEL_7080Contig1	8	24.6005	51	5	TTCAATCTTCGGTGGTTCCAACAAG
343	18	>HEL_DY945869.1	17	48.5887	48	7	CCCCGATGGCGCCACTTTCTTAACC
522	18	>HEL_10396Contig1	7	19.1784	53	3	GACGCCTGGTAATTTTGTGAGTTAA
540	18	>HEL_DY907405.1	8	39.3663	47	3	TAGAACCAGTAAACTTCCATCACTG
567	18	>HEL_20627Contig1	5	52.2513	56	2	TCTTGCTAATGTAACGGTCACCGGA
637	18	>HEL_8682Contig1	17	59.8263	59	3	AAACAGCAATTGAAACACGCGCGCC
693	18	>HEL_EE657669.1	10	42.14	52	4	TAGAGACCCTTGTTGATCATTTGTG
830	18	>HEL_DY958134.1	8	51.9741	47	7	TACCCCTGCTGTCGGTCGTCGGTTA
954	18	>HEL_EE618941.1	16	47.8763	56	2	GAAAGAAACTGTCCAAATTTGTGTG
959	18	>HEL_EL476813.1	15	65.7453	49	3	GCGGCTAAACAAAGACAATTAATCA
990	18	>HEL_12141Contig1	1	52.4887	51	2	CAATGCTTCCATACCAAGTCCACTG
1020	18	>HEL_18601Contig1	10	36.5085	48	3	AATCGATCCGAATCACACGTTACGG
1161	18	>HEL_EL426353.1	14	27.7993	61	0	CGATAAACAGAGTATCAGCACACAC
1202	18	>HEL_EE642226.1	11	48.0772	52	2	TTTGGTGACAAAACGAACAGAGGTG
1238	18	>HEL_BU032566.1	5	38.4475	56	1	GTAAAACACTCGGTAATCAAGAGCC
1278	18	>HEL_EL432509.1	13	67.0194	67	0	CTCCGAAACAGGCACAGGCGAAGTA
154	19	>HEL_4487Contig1	6	36.7687	47	6	TACGCTCCACCTGTACCCTCGGACG
177	19	>HEL_EE651402.1	3	70.1591	54	4	TAACAATACCATGCAGTACACACAC
178	19	>HEL_EL469786.1	14	36.8771	47	3	TTCGATTTCCCCTCAAATTACAACG
237	19	>HEL_14482Contig1	5	38.0018	52	4	TATTCCGCTGCCGTCTTTCGGGTAC
280	19	>HEL_11799Contig1	14	42.9575	47	4	TATATACATACGAGCTTAGGCAAAC
377	19	>HEL_14314Contig1	5	49.8905	50	3	CTAACCCTTTAGCTGGACCAAGATT
453	19	>HEL_13267Contig1	10	43.212	55	4	CATATTCGTCTTCCAGATTGGTTGA
529	19	>HEL_4439Contig1	10	43.212	63	0	TGGATCATCTGCGTAAAACGGAGGA
587	19	>HEL_EE608218.1	16	68.2799	59	0	GACCATATCGTCAGTGAACACAAGT
763	19	>HEL_16203Contig1	6	2.2876	51	5	TGATCTGCGGTCTCCAAATGGGTCC
807	19	>HEL_2285Contig1	10	43.212	52	4	TAGGCATCCCTGAACTATAATCATC
936	19	>HEL_1983Contig1	10	40.2332	50	5	AACCGTGAACCCTTTGTAATCATGA
951	19	>HEL_3933Contig1	8	11.4025	45	6	TAAGCACAAACTCTGGCAATGTGAC
966	19	>HEL_EL442966.1	9	27.5669	54	4	CAGCTCGGATAACAGAGATTCTGAC
981	19	>HEL_EL458895.1	10	70.6669	45	6	CAAATAAGCTACCAGCGGGCATGTA
1011	19	>HEL_4414Contig1	1	34.8121	58	1	TGGTTTCGAAAGCAACAGACATCGG
1070	19	>HEL_EE610101.1	4	0	44	6	GATTGTGTAGACATTTGATCAGGTG
1161	19	>HEL_DY945107.1	14	27.7993	61	0	CGATAAACAGAGTATCAGCACACAC
1201	19	>HEL_EE609655.1	12	44.3399	53	4	GGTGGTACAACACTCGCCAAATGTT
1204	19	>HEL_EL511882.1	12	50.2298	50	5	CCATACAGAACAAGAGCATACTCTT
1269	19	>HEL_6946Contig1	13	28.5201	41	4	CAATGTCGTCGCACCAAATGTTACC
1304	19	>HEL_EL474917.1	3	13.3157	51	7	TATCTGGTTGCAGTGTAGGAAGAGC
1369	19	>HEL_DY904125.1	10	54.4102	46	5	TGTGGCTGCACTATCTTCAGATGCA
113	20	>HEL_20600Contig1	3	48.8751	58	1	TCCTCGTGTGGCATCATCAAGAACC
126	20	>HEL_EL488149.1	13	4.2058	48	3	GAGATCGCACCCTTTCATTCGGTTG
145	20	>HEL_3632Contig1	17	46.0602	46	4	TAATGGATCACCCTCAAGAAGTCGA
194	20	>HEL_16638Contig1	9	15.9441	51	4	CACGAAACTCCTTATCAATGTACAG
212	20	>HEL_3398Contig1	9	45.4698	54	5	CAACAAATGCTCCATCAAGATCTAT
213	20	>HEL_17488Contig1	4	25.944	47	6	AAGACACGATCCACAACTAAAACAT
388	20	>HEL_CD854197.1	5	35.5428	48	7	AACTCTTCTTTGTACCTCCCAGCGA
460	20	>HEL_EL441116.1	5	52.2513	47	1	TCCTGCACAGTTCTTATCAAACCAT
467	20	>HEL_EL491491.1	13	0	58	1	AAATCCACTTCTGCTTGGTGCCTGG
506	20	>HEL_BU671912.1	10	55.3049	47	3	TCCTCGGCGTTAGTTATAATTCACG
554	20	>HEL_3620Contig2	5	38.4475	48	4	TAAACCTGTTCATGGAAGAATGAGC
561	20	>HEL_9426Contig1	13	27.1484	51	3	TCGAACGTGTAGTTGACCGGAGAGA
646	20	>HEL_15573Contig1	13	18.2088	48	2	GAGGGTATTGCTGTTCTTGCAGCCA
682	20	>HEL_5099Contig1	9	27.5669	43	1	TGAGAAGTGAGTGCAATCTGTCTTC
697	20	>HEL_EL490463.1	10	40.9722	45	6	TTTTAACTTAGCTCGGGATTTGACA
729	20	>HEL_3345Contig1	6	36.7687	48	7	TCACAATCACTCTTTGTACTCACTT
892	20	>HEL_11078Contig1	9	63.7577	50	1	GATCCTCTTAACCACGTTTCTTGTG
985	20	>HEL_9018Contig1	17	46.4232	58	0	GCTTGCACATTACTGGATGCTTGTA
988	20	>HEL_EL474968.1	3	32.4634	51	2	CTTGTGACGATACCCGCTTCTATTG
990	20	>HEL_EL471685.1	15	39.3556	61	0	TGTGCTGGACATACGAACTCTCTCA
1023	20	>HEL_4866Contig1	9	26.0266	44	4	GATGCCTCAAGAAATCCGAAACCTT
1054	20	>HEL_8480Contig1	10	28.4494	51	6	GAAAGACGACCGGAATATCAGAGAA
1128	20	>HEL_CX945854.1	4	14.2812	58	1	TAACACATCTAGAAACCGAGCAAGT
1144	20	>HEL_EL474629.1	8	41.2109	46	4	GTCCTTGTAGCGAATTCGACTCCAA
1161	20	>HEL_EE635664.1	14	27.7993	60	1	CGATAAACAGAGTATCAGCACACAC
1286	20	>HEL_EL426353.1	14	26.3813	62	1	ACGATAAACAGAGTATCAGCACACA
18	21	>HEL_CD854197.1	5	42.9321	45	5	TAAAGCACGGTAATATAAGTCCCCA
112	21	>HEL_CD849013.1	17	48.5887	50	6	TCCTTTTGGCACCTAAATCACTCAG
118	21	>HEL_20055Contig1	17	28.6378	46	4	TATTGTATGCCCCGCCAGCTTCTTT
122	21	>HEL_CD853753.1	5	40.9041	68	0	GAAAATCCCGTTGTCATCCTGTGTG
177	21	>HEL_15414Contig1	1	22.0223	49	7	CCAATGATCTACCATGCTCGTACCA
186	21	>HEL_EE612187.1	5	49.8905	51	5	TGACCCCTCCCAAATCATCGTATGG
195	21	>HEL_EL460771.1	1	46.9218	51	4	GAAGGACTCCTCGTAACATGCTCCA
212	21	>HEL_15837Contig1	11	41.4332	50	5	TGACAGGTATCCAAACTCAACATCC
213	21	>HEL_1494Contig1	7	26.7879	46	6	TGAACCGATCCACAACTGAGACACC
281	21	>HEL_EE619475.1	9	45.4698	50	6	TCGACAACACGAAGACCTGACACAC
355	21	>HEL_DY916788.1	4	44.9123	46	4	CACCGTCTTTTCTGCCATTCCATGA
360	21	>HEL_5513Contig1	12	52.0913	46	2	CAGTAATGGTTTAAAAGCGGACCGT
361	21	>HEL_20783Contig1	10	42.14	50	3	CAATATGTGCGTTTAACCGGATACA
380	21	>HEL_10488Contig1	5	38.4475	64	2	GATGGGATCTTTACCGCCGAATAAG
414	21	>HEL_5867Contig2	4	64.6352	49	3	TGTCAGGCTTTAGAACCGTTTTAGA
504	21	>HEL_21630Contig1	10	40.2332	49	5	TGTTTTCGTTAGTGAAAGCTGCTCT
549	21	>HEL_7300Contig1	4	44.9123	50	3	GAACCAGTGTTAGTTCCAGAATGCA
668	21	>HEL_14861Contig1	11	0	48	7	TAAACATGAGTGACTGATCATTCCA
709	21	>HEL_14286Contig1	8	28.6317	39	4	TAGCATGGGCCTACTCCACCATTTC
1058	21	>HEL_EL439504.1	4	38.5678	48	3	GAAAGCCGACTTCATATTAACCGGA
1126	21	>HEL_EL445420.1	14	2.4439	54	3	GAAAATTAGACAAAAAATCCACGCC
1161	21	>HEL_DY942692.1	14	26.3813	61	0	CGATAAACAGAGTATCAGCACACAC
1189	21	>HEL_EL479785.1	12	25.2088	47	4	GAGGTTCCAACCCAGAACGCGGGTA
1193	21	>HEL_EL436812.1	12	64.44	51	5	ACCCTGGCCAAGGACACGCTCTTCT
1198	21	>HEL_821Contig2	13	42.6158	60	1	ACACCTTACAAATAGCCACAATTAC
728	21	>HEL_EE656321.1	11	83.2121	46	6	GAGCGCTCGTCTTGTTCTTCTTACC
824	21	>HEL_DY943905.1	9	18.9973	61	0	CGATGTATGACTCTGCTGGTGTGAA
874	21	>HEL_21727Contig1	5	32.5248	51	2	TGTATAGAGCAAAGGCAAAAGCAGT
895	21	>HEL_4672Contig1	10	36.5085	43	3	TATTTGCGTAAACGTGAACGACACC
951	21	>HEL_16092Contig1	10	4.3682	59	1	TCAAGTCAAACTCTCGTGGTCAACA
962	21	>HEL_CF085679.1	16	30.8669	49	6	TACACATTAACACCATTGTTACACA
1230	21	>HEL_BQ970806.1	12	0	57	3	TCAAACTGCCACCTGTATGCCAACT
1286	21	>HEL_DY925276.1	14	27.7993	57	1	ACGATAAACAGAGTATCAGCACACA
1296	21	>HEL_14719Contig1	13	67.0194	60	2	GAATTCGACAGCACTGAGACTAATA
1305	21	>HEL_391Contig3	13	46.1318	52	2	CATTCAAGATTGCAGTGATTCAATG
1309	21	>HEL_EE620273.1	16	61.6165	44	2	GAATGATAAATTTGCATGAGAGCGT
242	22	>HEL_EL448091.1	12	32.8959	49	3	TGCACACCCCGGGATTTAACCTAAT
1431	21	>HEL_16262Contig1	5	45.1688	54	1	CGCGTACCGATGAGACAGTTGAGAT
1463	21	>HEL_EE648400.1	13	48.5387	56	2	TCTGCTCCCCATCATAACTAACTTG
33	22	>HEL_CX947199.1	2	24.1468	46	6	GAAATATAGGTCGTCTACTCGCTGA
77	22	>HEL_4279Contig1	9	51.2458	55	4	TAAGTAATGGTCACAAGAAACGCGT
110	22	>HEL_EL477290.1	12	54.0731	46	6	TATATTTGTGGCTGCAGGGACAAGA
152	22	>HEL_2567Contig1	9	51.8431	47	2	TAACATTGACCTCTTGCAATGACTG
170	22	>HEL_20802Contig1	11	88.5184	61	1	TCTGGAAACCAGACGACCCCTGCTT
203	22	>HEL_7104Contig1	17	46.2417	54	3	GAGTTTTCCAAGCAATTCGATCGCA
217	22	>HEL_EL442661.1	4	52.6088	45	5	ATGTTCTCGGCCGTATTTCGACACC
481	22	>HEL_DY925282.1	5	30.1675	45	4	TAAATCCTTCACCACTTAACTGATG
575	22	>HEL_17736Contig1	2	24.1468	44	4	GAAACTCGTCGGACAATGATATGGA
619	22	>HEL_13981Contig1	10	84.8621	45	4	GGCTCATACTTGTGCCAACTTTGTG
628	22	>HEL_DY948477.1	13	48.5387	40	4	TCATGGGGTTGACCGTTCATGCTGA
685	22	>HEL_1Contig204	13	4.9078	41	5	TGAAGAACCTTTTGTACACCACAAG
691	22	>HEL_EE616988.1	11	88.5184	55	2	TACTTGGCCTTTTGCTGCTCTTAAA
734	22	>HEL_16125Contig1	12	50.2298	42	4	GATAGGGATCTTCGGCCGTTGCAAT
783	22	>HEL_13343Contig1	12	66.3012	42	4	CACCGGCTGGCTAGCTGTGCAAACT
817	22	>HEL_EL430256.1	10	4.0052	53	2	TCACAGCAGCTTCTGAATGCTTCAC
824	22	>HEL_EL444523.1	11	79.9058	54	0	TGTTTGACATCTGCTGCGTACCAAG
856	22	>HEL_1Contig160	14	29.7626	48	6	CCTTTCTAAAGGGATCGCCAACCAC
861	22	>HEL_11788Contig1	10	41.5561	42	4	CCCACCGAAAGATTCAATATGTCAA
996	22	>HEL_EE613939.1	8	13.2235	64	0	CAGATTGACCTACAACATAAGATAG
1024	22	>HEL_19967Contig1	13	41.2496	48	4	TGCCTGATAAGAACTTGTAACCACC
1055	22	>HEL_15200Contig1	9	24.3112	48	3	TAAATACGACGAACTGAAATGAGGT
1058	22	>HEL_EL447272.1	1	65.8635	47	4	CAAAAGAGGACTGATCATATGATGT
1071	22	>HEL_CD850481.1	3	37.2881	47	5	TGTGATCCGTGACCCATGTCCTTCT
1096	22	>HEL_CD852220.1	9	22.9633	50	2	GAACATTCAAGTCAACTCCAAGGAT
1113	22	>HEL_3943Contig1	10	37.399	51	3	TAATCTTTAGGAGGCTGGTCAGCAG
1127	22	>HEL_7606Contig1	8	0.6833	58	1	TAAGCAATGTAGACCGCAAATTTGG
1161	22	>HEL_DY952340.1	14	26.3813	58	2	GATAAACAGAGTATCAGCACACACA
1163	22	>HEL_DY919084.1	3	40.9017	55	2	CCTTGATCCGAGAAGCATTCAGTTG
1224	22	>HEL_EL448655.1	14	3.6782	49	5	AACCTGCTGATCAAATTCAGTGAAG
1286	22	>HEL_EL425273.1	14	27.7993	62	0	ACGATAAACAGAGTATCAGCACACA
1341	22	>HEL_649Contig2	6	30.2618	47	6	GGCACACCATATTGTGGCAACCACT
1385	22	>HEL_DY926509.1	17	59.8263	57	2	TGCTTCGACGATAGTGGCCGAGAAC
67	23	>HEL_CD852765.1	8	13.2235	54	2	CAGCCGAGTTGGTTTTGTACCCTTG
77	23	>HEL_EE627502.1	6	17.9226	57	1	GAAAAATGGTACACGAACATGCTGG
80	23	>HEL_4329Contig1	5	52.2513	44	5	GATGTTGTCATGGTGCACACAAGAA
106	23	>HEL_11498Contig1	9	51.2458	44	5	TAGATAATAGGCAAACAACGTAAGT
119	23	>HEL_EE637871.1	10	37.399	55	4	TGAATCACCCCGTTTACCCATTTGT
156	23	>HEL_EL417197.1	10	72.1668	65	0	GGTACCCCAACAATGAATCTGTAAT
185	23	>HEL_CD851956.1	10	84.8621	44	5	TAATACTGTCCGAGATACCGTTTTG
222	23	>HEL_EE650177.1	11	51.2095	52	8	GCAATTGCCGCCTTACCATTCACAA
279	23	>HEL_EL474290.1	6	37.5421	49	7	TCATGAAATGACGAACTGTTCCGGA
392	23	>HEL_EL453311.1	11	87.5184	56	0	CATGTGCCTCTATTTTTGCCGTGTG
471	23	>HEL_BU019590.1	13	67.0194	56	4	GTTTTCATTCCACACATCATCTAGA
492	23	>HEL_EL492393.1	14	30.4373	51	2	CAATGAATCGGTTAAAGGGATTGCA
499	23	>HEL_7724Contig1	8	11.4025	48	7	TAGACTCGGTTGATTAAAACCAGGA
540	23	>HEL_EL448480.1	13	32.963	47	2	CCATCAGGATCAGTAAAATTACGGT
550	23	>HEL_11456Contig1	14	49.4864	56	0	TAGATCCATGTGTTCAATGTGCAAG
587	23	>HEL_1634Contig1	12	38.9513	53	2	GCACATAAGCGTCACCAATTGGTTT
590	23	>HEL_1Contig80	5	85.5125	45	5	TCTCAAAAGTCATTGCCTTCAAGTA
638	23	>HEL_20844Contig1	12	46.5406	53	1	GAAGCTCGATTGAAGAATTATGTGT
756	23	>HEL_181Contig7	5	52.2513	53	6	ACAAATATACTCTCATCACCCGTCT
799	23	>HEL_EL430924.1	13	57.2935	46	4	GATTCAGAATGCTCGACACCACATA
818	23	>HEL_5960Contig1	3	45.238	46	4	CGAGGTTTCTGATCGTTTCAGTCAA
835	23	>HEL_DY904457.1	10	39.7794	52	2	GCTTAAAAAATACCCACGAGACGAT
843	23	>HEL_EL467055.1	10	20.0704	49	4	CGTTTAAAACAGCATCGAAATCACC
861	23	>HEL_EL479324.1	17	63.0757	48	5	TGCTCCTGTGAAAGCATCCGTACCA
887	23	>HEL_6747Contig1	15	38.219	56	1	CCGACTATCAAATCACACAATGCAG
1054	23	>HEL_15358Contig1	2	49.5775	47	7	ATCTGACAACGACCCTGTAAATTGG
1099	23	>HEL_19244Contig1	7	13.9258	46	6	TAAAAAAGAATGCACAACTGGTTAC
1144	23	>HEL_1Contig217	5	52.2513	57	1	CGCAAGTTTAGCGTACAGATAGTTG
1161	23	>HEL_EL513128.1	14	27.7993	58	1	GATAAACAGAGTATCAGCACACACA
1226	23	>HEL_EL481959.1	4	44.9123	53	3	TCAAGACCATCAAGAAATCTCGGAG
1240	23	>HEL_2211Contig1	10	14.673	58	3	GATCCATCCCACAAGCTTACAAGCA
1251	23	>HEL_9184Contig1	10	40.0496	46	5	TCGGATTGATCACGATTTCGATCAA
1286	23	>HEL_EL513128.1	14	27.7993	61	1	ACGATAAACAGAGTATCAGCACACA
1287	23	>HEL_5625Contig1	3	19.8688	45	2	TGTTCACAACAGATATCACCACCGT
1319	23	>HEL_7197Contig1	14	24.9634	57	3	CACAAGTCCAATTCGAGTCGAGAAT
1342	23	>HEL_12904Contig1	10	44.9098	53	6	GGCATACCATATTTTGCAACCTGTT
1431	23	>HEL_DY923290.1	16	18.593	60	1	CTGAGGCAACGATGAAGTCTATAGT
1439	23	>HEL_17771Contig1	4	12.4082	59	1	AAATCCCCATTTTAACCCTACAGCG
1446	23	>HEL_EL414497.1	13	52.5375	52	3	CGCCGAAGCCATAAAATTGAGGACA
41	24	>HEL_EL483596.1	6	2.2876	46	6	CACAACGAGGGACGAAAGGAACCCA
61	24	>HEL_DY908027.1	17	45.2736	49	4	CTGCGAAACAGGATGAGGAACGGAT
101	24	>HEL_EE627335.1	5	52.2513	50	3	TAAAGGAGGCTTCATACGATTGGCT
126	24	>HEL_EL484700.1	13	3.6243	45	5	ACACACCTCCCTTCTCTTCCGGCGA
167	24	>HEL_3245Contig1	10	2.0026	61	1	TAGATCCTACCAATTGCAAGTGATG
221	24	>HEL_EL415716.1	13	30.6145	49	4	AGACTGGTGGCCTTAAATCTCTGCC
234	24	>HEL_DY915618.1	5	38.4475	59	0	ACACTTCCAGCCAATACCCATTTAG
252	24	>HEL_14177Contig1	15	13.0389	56	1	GATCGGCATCCGTTCTTTTGTTACG
278	24	>HEL_341Contig2	13	48.5387	49	3	CCAAAATACGACCTCTAATGGATAC
360	24	>HEL_1Contig618	14	30.0874	54	3	TGTTCACGTTTAGCCTCACAGTCTA
387	24	>HEL_CX946492.1	7	13.9258	45	2	GAACCACTTTGGAGATCATTGACCA
479	24	>HEL_21582Contig1	9	27.689	56	1	CATGCGGCCGTTCAGTCAACAACTG
562	24	>HEL_7566Contig1	5	52.2513	59	1	AATCCGGTGTACCAACAGCTGAACG
697	24	>HEL_5884Contig1	10	44.9098	46	6	CACATATGGCAACTTTGATGGGACT
710	24	>HEL_12293Contig1	9	20.2294	48	1	GAGTGACACCTAGTTGACCGTTAAG
779	24	>HEL_CD846258.1	9	24.3112	46	4	CAAGACTCTAGCTTAGGATTGAATC
815	24	>HEL_BQ965582.1	3	37.2881	61	0	GGCATAGCTCTCTGTTTCTGCATAT
849	24	>HEL_AJ829081.1	3	65.9693	45	4	TTACCTGAAAATGGGTCAACTCAGC
885	24	>HEL_EL478979.1	14	44.1362	41	5	CATCTTATCCAAATACTCCATTGCC
951	24	>HEL_EL477204.1	12	25.2088	61	0	GAGGCTGTAACTCCTTTGAAAAGCC
1051	24	>HEL_12557Contig1	3	14.3098	57	3	TAAGCGCTGATGAATTTAGCCGAGA
1060	24	>HEL_DY904497.1	1	65.1011	63	0	CAGAGACGTAGACCCAACATTTTTT
1109	24	>HEL_EE616976.1	13	4.2058	43	5	CTGCAAGAAAAGATCCATTGGATAT
1148	24	>HEL_EL486139.1	15	65.2634	48	3	CAACGGCAGTAGCAACCGACTTGGG
1153	24	>HEL_14101Contig1	1	6.4151	52	2	CATATCCGGGAGTTGTAGACGTTAA
1161	24	>HEL_EE641210.1	14	26.3813	58	3	CGATAAACAGAGTATCAGCACACAC
1192	24	>HEL_EL470871.1	3	45.238	46	3	TCTGGATGCACCAAGTGTTCTGCTG
1226	24	>HEL_EE610557.1	5	54.6122	54	3	CAAAGACCATCAAGTGTACCTGCGA
1275	24	>HEL_DY912139.1	17	48.1413	56	1	GGTACCCAGGCTACAAATACGCAAT
1286	24	>HEL_DY942315.1	14	27.7993	60	1	ACGATAAACAGAGTATCAGCACACA
1302	24	>HEL_19683Contig1	13	43.7249	49	2	CTTGGCAAAGCAGTGGAACACTCAC
1303	24	>HEL_EE606864.1	17	44.4308	58	1	TTGAGACCGCAGATGAAAACCCTAG
1338	24	>HEL_12360Contig1	11	54.1413	53	3	CAGCTTCACGTATTGCATGCAATTG
58	25	>HEL_EL445455.1	9	7.5504	49	2	TGTCGAGATGAGGAGATGAATCAGA
154	25	>HEL_EL478884.1	5	45.1688	44	5	AAACCCACCTCCAGAGCTATCAAAT
277	25	>HEL_EL431300.1	5	38.0018	55	3	TCAAGTAACGAAGCCTCATTTAAGC
286	25	>HEL_DY910414.1	3	17.4573	59	2	ACCGGCTTCGGATCTCTGTCTCTGA
464	25	>HEL_EE626050.1	10	36.5085	52	4	TAGGCAGTCTTCTTCTGACTCGAGT
496	25	>HEL_387Contig1	4	41.7949	42	5	AAACGGGTTCTCTCATCTCTCACGA
567	25	>HEL_EL438191.1	15	59.0132	51	2	GAATGTGACTGTATCGCAGGCGCAA
579	25	>HEL_EL422363.1	6	48.5885	51	3	CGGAATATCGTCTCGAAGAACCAGA
628	25	>HEL_12713Contig1	10	33.0417	52	3	TACTGCAGCGTTGACCACAGGCAAT
634	25	>HEL_19020Contig1	16	42.5857	58	3	GACGTTTTGATCTACGCCTCCATAA
665	25	>HEL_EL474159.1	10	43.212	45	6	TTTGAACGTGACTAGAGGTGGAGAT
700	25	>HEL_AJ412605.1	14	2.2623	48	7	CAAGTTCGACTTACGCTTTAAGGTA
708	25	>HEL_EE624226.1	11	62.136	63	0	GCGTAACCTAATTGCAGACGTATTG
741	25	>HEL_8753Contig1	17	47.9598	51	6	GAGCCTGCTTCTATAGCTTTCAAGA
764	25	>HEL_6416Contig1	9	46.7979	49	2	TCTCAATCACTCTCCCGTTCAAGTA
796	25	>HEL_BU016054.1	10	33.0417	55	0	TTCACGGAGCTCAGTAGCATCAACA
801	25	>HEL_EE605879.1	14	2.2623	47	7	TTACCTCCTGTACCTCTTCCTTGAG
858	25	>HEL_CD853619.1	1	3.1068	59	3	GAAGCCATAAAGAGACTGCACCCAT
896	25	>HEL_12705Contig1	2	21.8092	52	4	GACCACAGTAAATGCGAGTATATGA
920	25	>HEL_10932Contig1	5	7.1745	46	4	GGCTCCATGATAAACACCAACTTCA
1060	25	>HEL_3061Contig1	15	65.7453	47	5	GCGGCAGTAGACGTAGACTTTTCAT
1103	25	>HEL_15794Contig1	17	48.5887	49	5	CAACATTTAAGAGGCAAGGAAGCAA
1161	25	>HEL_EL428983.1	14	27.7993	60	2	GATAAACAGAGTATCAGCACACACA
1195	25	>HEL_BQ971127.1	13	31.0694	44	6	TCTCTGGTCCAATGGATCGGTTAGC
1203	25	>HEL_EL440227.1	13	46.1318	54	4	TCATACAAGACAACACCAAGAGTCA
1217	25	>HEL_DY918150.1	4	64.4537	59	0	GATTGAGCGTCAAGAATAACCCTAA
1218	25	>HEL_1380Contig1	12	39.7085	44	5	GATTTCCTCAACAGTATCAAGGCTG
1231	25	>HEL_EL455681.1	12	54.0731	60	2	TGAAGCTAGCCACGATCTGAATTGT
1260	25	>HEL_EL434645.1	11	83.2121	65	1	AATCATGGCGGCAATTTACGGGTCA
1263	25	>HEL_9113Contig1	5	49.8905	54	2	TATTAAGCAGCAATGTTCCGAGCCT
1274	25	>HEL_4080Contig1	6	2.2876	54	4	CCAACATCGCTGCACGTAACATTAC
1286	25	>HEL_DY952340.1	14	27.7993	63	0	ACGATAAACAGAGTATCAGCACACA
1305	25	>HEL_8720Contig1	14	2.2623	40	4	CATCCGATTGTGCAGTGACATTAGC
1309	25	>HEL_19365Contig1	9	20.2294	48	1	CACCTGAGAAATTTGTGTCCACAAT
1337	25	>HEL_18029Contig1	3	44.932	46	4	TCCTCCAGTATTGAAAAATTTGCCT
1434	25	>HEL_4615Contig1	2	35.32	41	4	TCCCGGTGATGGAGACATCATGAGT
73	26	>HEL_14399Contig1	9	24.3112	45	3	TTAGCCCTGGTAATTGCAACCCATG
153	26	>HEL_5302Contig1	9	63.9463	57	0	AACACCACACCTTGAGTTCCAAGGG
163	26	>HEL_417Contig4	1	34.5841	63	0	ACAATCATACCCATTTCAGCACATA
170	26	>HEL_3153Contig1	10	31.5542	51	7	CGTAAAACCAGCATCAACGGTGGAT
209	26	>HEL_5131Contig1	1	14.2896	46	6	TAAAAGCTCCAGCAAATGCAAGAGC
276	26	>HEL_19091Contig1	1	22.0223	46	5	TCAAAAGCCGATCTTCTTGTGTAAG
348	26	>HEL_EL423367.1	10	40.9722	56	2	GTAGGTTTTTGCTGCCCCACATCCA
362	26	>HEL_EE617069.1	5	35.5428	44	4	TATTGCATTGTTTTGGGAAATACGC
384	26	>HEL_CX947123.1	10	37.399	60	1	GAGCCCGCTTTAAGCACAACTCTTA
392	26	>HEL_5414Contig1	1	51.5845	56	2	ACCATTAATTTATCACACCACATCA
397	26	>HEL_16314Contig1	3	70.1591	57	2	TGTCTGCAGATGATTTATACGCGCG
401	26	>HEL_11858Contig1	3	40.9017	47	7	ACTTCCACATTTTCAGTCTGATTAC
418	26	>HEL_2637Contig1	10	40.2332	47	4	TGCTCCCCTTAAGTCATCAACACGT
447	26	>HEL_15024Contig1	7	64.1347	51	5	TTTGTTTTCGTTTCGCCCAGTCAAC
658	26	>HEL_DY958265.1	4	95.5375	45	6	TTTGAGAAGTGGAAGAAATGCTTTG
706	26	>HEL_12622Contig1	16	49.335	63	2	GAATATTCACTTCACAAGGCCCTGC
718	26	>HEL_10769Contig1	15	0	45	5	AACAACAGCACTAACACTCCTGGCA
726	26	>HEL_EL452173.1	4	41.7949	43	5	ACCTGCACTGTCTTCTTTTGATCCA
820	26	>HEL_EL425396.1	1	34.5841	60	2	GGCCGTGACTGCTATACACCATCCG
822	26	>HEL_EL514285.1	10	39.7794	52	6	GACCCAGACTGCATAAACCGGACAT
828	26	>HEL_8070Contig1	9	18.9973	44	4	TCATCAACCGCTGAGTCATAGCCGG
869	26	>HEL_323Contig1	16	59.0452	45	5	CAACACATCATCAAACCTAGGCAGA
882	26	>HEL_EL426912.1	10	45.2705	59	3	TCCTCTGCTAAATGAAGGTCCTGTG
951	26	>HEL_6276Contig1	10	36.5085	59	2	GAGTCATTAACTCGCGCTCCATCGA
973	26	>HEL_9340Contig1	15	14.5703	49	5	CATTGTAGTAACATGCTCCATCACA
1014	26	>HEL_EL417197.1	10	70.6669	49	4	GCATTCTGCTGCGAAAACCATGTAA
1043	26	>HEL_DY952303.1	5	49.8905	54	1	GAATTAGCTGAAGAAACAGAGCACC
1119	26	>HEL_1114Contig1	15	38.219	57	2	CCGCAGAGGTAGTGCAGGTAAGACA
1161	26	>HEL_EE617126.1	14	27.7993	64	1	GATAAACAGAGTATCAGCACACACA
1236	26	>HEL_21908Contig1	2	67.7836	63	1	GACTAGCTACACGTAATAACACATT
1240	26	>HEL_DY928300.1	17	48.365	41	5	TGACTCCACCACAACTCTGTCGTGA
1286	26	>HEL_EL428983.1	14	27.7993	63	1	ACGATAAACAGAGTATCAGCACACA
1306	26	>HEL_CD853357.1	2	32.8226	48	4	TAAACATGGCAGCTTGGTACAGGCT
1374	26	>HEL_2726Contig1	9	28.0555	46	4	GACTGCCGATATCATCTTCAATTCC
1428	26	>HEL_EE647790.1	5	1.7128	55	3	GACCACAGGATGTCAACAAGGCATC
107	27	>HEL_DY939760.1	9	24.3112	55	0	GAGCTTCAAGGCATCATCTACCAGT
352	27	>HEL_EL479042.1	4	49.5701	44	6	CATCCATCTTTTTATCTTGCATAGG
360	27	>HEL_CF087884.1	13	38.2636	44	6	CCCTGTGGTTTACGCTCATTGACAC
417	27	>HEL_EL452832.1	16	0	42	5	GAGCAGCACAGTTAGAAATAAACGC
485	27	>HEL_DY928662.1	10	36.5085	51	1	GAATCTTGTTCATGTCCATGCATCT
544	27	>HEL_EE613445.1	14	4.2711	45	5	ATTGGCCCAGTATTCTCCAAGCTGG
573	27	>HEL_1985Contig1	1	12.6014	48	6	TAACAACGTCCCAAATCACACAAAG
593	27	>HEL_614Contig2	9	24.3112	47	7	AGAGAGATGGTGTCGTACATGAGCT
619	27	>HEL_19262Contig1	3	34.1726	54	1	CATACCCGCTTGTGTCTGGTTCAGG
684	27	>HEL_2765Contig1	10	36.5085	62	0	TATGAGCCCCTTTTCTTCGGCGTCC
749	27	>HEL_1434Contig1	5	52.2513	51	6	CGCTGCAAGCCCTCTAATGGTGTTG
775	27	>HEL_EE643041.1	4	2.4627	43	5	AACACTGCAGGCTTCCTACACAACA
887	27	>HEL_17971Contig1	8	61.1162	51	4	GGAGATTCAAATCATCGGCAACAAC
931	27	>HEL_EL479227.1	9	63.7577	52	3	GCGCGCAAAACCATGTATGAAAAAA
957	27	>HEL_2279Contig2	4	25.944	49	5	AAACATTCAACTCGTCAACTCGACA
1014	27	>HEL_61Contig3	11	44.9614	41	5	CATCTATATGGCGAAAATCGTGTTA
1038	27	>HEL_14859Contig1	4	64.6352	50	0	GGCCGGTGAAAAGTTCTAACATAAT
1063	27	>HEL_EL428774.1	4	95.5375	63	0	GTGATCCATAGACTCGCTCCCTTCT
1089	27	>HEL_10960Contig1	14	30.0874	50	5	CATGATCTTTAAGTTTGGGCATCCA
1096	27	>HEL_EE621125.1	9	7.5504	52	4	CATTTGTTCAAGTCCAAGTTGTGCC
1109	27	>HEL_EL420497.1	10	36.5085	47	7	GAGAAGAAAGATCTCGCCGGAGGTG
1161	27	>HEL_DY942315.1	14	27.7993	63	0	GATAAACAGAGTATCAGCACACACA
1235	27	>HEL_14999Contig1	9	48.1259	45	5	TTTGAAGACACCCAAAACCATAAAA
1263	27	>HEL_CD856363.1	1	34.5841	53	7	TTCTCTCCAGCAAATTTCCAACATC
1286	27	>HEL_EE641210.1	14	27.7993	60	1	ACGATAAACAGAGTATCAGCACACA
1296	27	>HEL_EL474382.1	2	24.8217	51	5	CACACACGTACAGCTGAAAAGATTG
1309	27	>HEL_EL484388.1	3	45.238	49	3	TTAACAAATTTCTCAGCCACAAGGC
1450	27	>HEL_EL513959.1	1	19.2235	53	0	AACAAATGACATATGGCCGCAACGA
1451	27	>HEL_17350Contig1	1	3.1068	45	4	GACCTAACATATGGTGGAACTGAAA
32	28	>HEL_EE611305.1	12	33.0632	55	2	GCTTATTAGGTCCACCAGCTTCAGA
182	28	>HEL_14890Contig1	10	37.399	52	1	GACTCCATGTCCCTTTGCACTTGAG
231	28	>HEL_CD851661.1	4	28.7612	60	1	TATGTTACGCCAGGCCCCTCTTGTT
233	28	>HEL_17119Contig1	11	70.7734	54	1	TAGCCAATAGCCACACTCATTCTTG
239	28	>HEL_DY912475.1	15	50.0718	50	4	TCATCACTGGATGCCTGCAATTGGG
253	28	>HEL_6797Contig1	13	67.0194	66	0	TTGAAGATCCGTCGTTGGTTTATAC
277	28	>HEL_EL425799.1	16	45.3778	43	3	GCTATACAACGAACGCTTACTCCTG
303	28	>HEL_21489Contig1	3	45.238	53	2	TATGTGTGCCTCGAATTAGTAAAAG
402	28	>HEL_16726Contig1	13	52.5375	47	7	AATTATCACATTTCTTCACTTCCAA
493	28	>HEL_DY918778.1	8	55.5381	50	3	AAGCACCGGTTATTGTGTGGTGGTC
534	28	>HEL_6054Contig1	14	52.2964	51	6	TAACTCATCGTATACAAATCTTGCA
574	28	>HEL_EL417973.1	10	30.0668	46	4	GCAATATCTCGTCCATCTTCAAGCA
637	28	>HEL_10677Contig1	5	33.5714	51	3	CACCAGCAAATTGAGTACCCAACAA
646	28	>HEL_4782Contig1	13	39.7566	48	7	TGGAGAAATTGCTAAGGAACAAGGC
660	28	>HEL_5454Contig1	9	26.0266	48	5	TGCGCGTAAGTGTTCAATGTCATCG
677	28	>HEL_EL464583.1	1	36.6014	58	0	GACCAAATGTGATAACTTAACCCAG
731	28	>HEL_4838Contig1	9	27.5669	48	6	GATAAAGCTCTTTTAACAGCAGTGC
790	28	>HEL_EL429451.1	9	63.7577	45	3	TAAACACATGCTTCCCACATCTTCA
814	28	>HEL_CD850079.1	2	2.2379	61	1	CACGGCTGCCTCTGTTGAACTACCA
839	28	>HEL_BU031412.1	17	47.9598	45	3	ATTAAATAAAAATCAGCAAGCAGCT
847	28	>HEL_11594Contig1	10	42.14	64	0	GGCATCGCGAAAATCTTCGAATAAC
849	28	>HEL_DY921874.1	6	30.2618	60	3	CATTTGCAAGAAAATAACCCAGGCA
899	28	>HEL_690Contig3	17	51.0773	53	2	GGCAATTTAAGAACCTCATCTTGAA
929	28	>HEL_3540Contig1	15	26.6847	42	5	CACCCTAAACCGTAAGCAAATATCT
1006	28	>HEL_10348Contig1	12	54.0731	64	1	TTATCCAGGAACGAACATGCTCATG
1018	28	>HEL_CD851145.1	15	44.6008	48	5	GTAATGGGAATGAACAGATTCAAAG
1031	28	>HEL_EE618115.1	13	48.5387	59	0	TGAGAGAGTCAGAAAACAAAGCTGG
1069	28	>HEL_13625Contig1	10	31.5542	60	1	CATAGCTCCAGAGACAACTGATTAG
1119	28	>HEL_5480Contig2	12	65.6637	45	4	CACCAGCAATTAGTGTAAGATCGAG
1128	28	>HEL_7772Contig1	8	12.6165	62	2	GATAGCAAGTAGAGAGATTAAGAGT
1143	28	>HEL_EL486401.1	2	49.5775	47	7	TCTTATCTGTAGCCACCATAAGGTT
1161	28	>HEL_DY912320.1	14	27.7993	61	3	GATAAACAGAGTATCAGCACACACA
1166	28	>HEL_6532Contig1	11	83.2121	52	7	CCCATGTAAGAGAAGTATCATTCAA
1176	28	>HEL_EE609645.1	1	11.1465	65	1	GATGAATTGTGAGATCGCGCTATGC
1214	28	>HEL_DY907932.1	8	33.2634	42	5	GATTCCGTCAAAATACATTGCAAGG
1231	28	>HEL_EL447754.1	10	12.8903	64	0	CGTATTCGCCACTATACAAGTCGTA
1251	28	>HEL_EE627063.1	11	35.0045	63	0	TCACCATGAATCACCTATGCAGTTC
1252	28	>HEL_13372Contig1	15	38.219	52	3	ACTCCTCCATCACGTAGCTATTTAT
1278	28	>HEL_5070Contig1	9	54.1965	44	5	TTTCAGAGCCAGTAGAATCAGCGGT
1286	28	>HEL_EE635664.1	14	27.7993	60	0	ACGATAAACAGAGTATCAGCACACA
1355	28	>HEL_CF091788.1	12	44.2189	59	0	AGACTTGTAATCGATCGGTTCGAGC
1429	28	>HEL_13651Contig1	1	28.3001	43	5	AACAAAAGATGTAACGCAATGGACC
63	29	>HEL_2956Contig2	16	92.8328	53	3	TATAATCTTGGGTACACGCGCTCTG
74	29	>HEL_12786Contig1	13	0	50	2	GAAAATCTGGTTGAAAGCATTGCAT
166	29	>HEL_EE653661.1	14	0	44	3	TCTAGTGCTACCAAAGTGCTTTTAG
177	29	>HEL_EL453367.1	8	45.2822	54	4	GCTTGTGGACCATGAACGCTCATTG
188	29	>HEL_10447Contig1	14	0	44	6	GAATCTAGCTCCGATAATCTCGTCA
212	29	>HEL_EE637100.1	9	51.8431	50	4	CGTAACTGATCCATAGTCGGCTTCA
232	29	>HEL_EL472990.1	11	46.6429	64	1	CTCCTCATTCGCCATTCTTCACCAT
239	29	>HEL_DY942630.1	16	46.3115	43	4	TAGGCTCGATGCCATAAAGCGGTAT
304	29	>HEL_9466Contig1	12	54.0731	44	2	TGTGTGTGCCTCGACTTTGGAAGCA
449	29	>HEL_196Contig1	8	0.6833	44	4	GGCTTGTTTCGCAGCTTCAATGGCT
454	29	>HEL_EE634803.1	4	12.4082	56	3	GATTAGACTTCGTTCTAGACTAGAG
573	29	>HEL_2840Contig3	10	42.14	55	4	TGAATATGCCGTCCCAAGAAGAAAA
606	29	>HEL_EL471613.1	3	42.9168	52	4	TGTTCCCTTGGTAATCTGATCCGCA
690	29	>HEL_BQ915846.1	3	33.378	48	3	CAATGGTGCACCTTCACATGAGCAG
726	29	>HEL_9226Contig1	4	18.0126	42	3	TGCAAGAGCGTCTTCTGATGGCCCG
745	29	>HEL_EE616721.1	7	19.1784	52	5	GGACTCCCTCCGACTTTAATGTTGA
751	29	>HEL_14799Contig1	9	24.3112	50	3	GACTTAACTCCACTAGGTACAATGG
823	29	>HEL_EE630066.1	3	19.1412	49	3	CAATTCAATTCTGCTTACGTCATCA
828	29	>HEL_DY945808.1	13	51.7415	51	1	AGATGAGAAAGCTGACTACAACTAC
840	29	>HEL_EL439456.1	4	40.1377	51	1	CAGCTGTAAAAACCCATCAGTTGTC
966	29	>HEL_2492Contig1	12	8.0637	42	3	TAAGCTTGAACAGAGAGCGTACCCG
980	29	>HEL_EL418823.1	16	59.3447	53	6	TTTTGCCTACCCACAAGATGCGAAG
1017	29	>HEL_CD851176.1	10	43.212	57	1	CGTTTGAGGAATAAACAGGAAAGGG
1018	29	>HEL_CD851461.1	15	44.6008	50	6	GTAATGGGAATGAACAGATTCAAAG
1052	29	>HEL_17125Contig1	9	21.4614	51	3	TGAACTTGGACCACCGTCAACGAAC
1069	29	>HEL_18998Contig1	16	56.1144	46	5	TACTTCAGAGACACACTATTGGACG
1133	29	>HEL_257Contig2	4	47.4801	66	0	GACAAACATAGACGGATCGACACAT
1140	29	>HEL_CF077839.1	15	65.2634	56	0	GAGGTCATAAGCAAACGAAAACTAA
1160	29	>HEL_14063Contig1	17	48.5887	52	2	GATAAAAGAGTGTACCCAGATGAGA
1161	29	>HEL_EE613556.1	14	27.7993	60	0	GATAAACAGAGTATCAGCACACACA
1221	29	>HEL_4348Contig1	15	70.7837	41	5	GCAAATGCCTCAATGGAATCACCCC
1262	29	>HEL_8117Contig1	16	8.6749	56	1	GCATCTTCTAGCAACATAGTGAACA
1264	29	>HEL_EL420867.1	14	27.7993	43	5	AGAGCTTGAAGCAATATTATCGATC
1286	29	>HEL_DY945107.1	14	27.7993	63	0	ACGATAAACAGAGTATCAGCACACA
1287	29	>HEL_1812Contig1	10	37.399	57	1	TCATGAAAACAGATAGATGCCTGCA
1346	29	>HEL_13821Contig1	12	46.5406	57	0	TGTCGCGTCTATACCCTTACCTTTA
1351	29	>HEL_EL417092.1	9	26.3346	43	5	CAAAGATTGCATATACGAAAACCAC
1365	29	>HEL_EL475981.1	2	28.1734	48	6	CTCAATTCTTATCCGGTCTAGGTTG
1381	29	>HEL_DY930508.1	17	51.0773	52	1	TGGTCGTCAGATTAAAGCTAGCTGG
97	30	>HEL_CX946328.1	15	31.1774	54	1	TATTCACCGGCTTGTCATTAAACGA
106	30	>HEL_7307Contig2	11	16.0349	51	5	GCACTCAAAGGCATATCAAAGTTTA
120	30	>HEL_EL478486.1	4	18.0126	53	1	TGGTTCACCCGGAATCATCTGTTGG
180	30	>HEL_EL484290.1	17	47.5967	54	7	AAGTACTTCCCACTTGTATCCCGGA
251	30	>HEL_EL460903.1	8	43.7865	47	4	GGCGATGTCCGTACTTGTGCTTAAA
289	30	>HEL_DY916577.1	2	2.2379	52	8	TCATCATCACTCTCGGGCTCATCAT
337	30	>HEL_1523Contig2	4	53.2698	44	6	GCATGGCCTAGCGAAAACGACATTG
432	30	>HEL_BQ970674.1	11	88.5184	53	1	TGCCATGCCAATTAATATAGAGAGC
445	30	>HEL_5481Contig1	12	45.4768	53	6	AAATCATGAGTTCCGGGACCAACAG
484	30	>HEL_EE608196.1	17	51.0773	53	6	AATGAGGGTTCATAGAGAGCAGGAT
518	30	>HEL_DY921994.1	3	23.6311	53	0	TTCTGTTGAGTTGCACCACATCACA
552	30	>HEL_DY925759.1	8	56.9476	55	3	CATCAGCAAAGTGTTGGAAGCCATT
563	30	>HEL_559Contig1	13	52.5375	56	1	CATCCCGTTGTAGCCAATCGATTCT
591	30	>HEL_BQ917062.1	17	48.365	41	3	GCCGTTAGTCATGAACTCATAGACC
611	30	>HEL_EE617921.1	14	29.8709	48	7	TATCGTATTTGTCGTTATTCACCAT
637	30	>HEL_8021Contig1	3	23.6311	51	5	CAAACAAATTGAACTGGCCAGGGAC
638	30	>HEL_19020Contig1	16	42.5857	55	5	CGCAACAAATTGAGGCATGTGAAGT
665	30	>HEL_EE607730.1	9	58.6607	46	2	CACAATAACGTGACAACATTCCTCA
717	30	>HEL_DY908868.1	14	20.9877	53	5	CATCACGAAGACTAGAGAGTTGCAT
724	30	>HEL_EL413885.1	9	26.0266	45	6	TAGAGCCATTCTTCTGTGGTGCCCA
818	30	>HEL_855Contig1	10	45.2705	54	2	CGTTTGAATCTGAAATAAATCCGAG
823	30	>HEL_BQ914403.1	6	30.0619	50	6	AACTAAATCTGCTCTACCTCCTTCG
885	30	>HEL_EL439286.1	1	18.8668	50	5	TAGTAGACAAATTGGTAACAGCTCC
903	30	>HEL_49Contig1	5	6.1564	45	3	CAAGATACCTAAAATTTCTGAGTCC
961	30	>HEL_743Contig1	10	58.7046	43	3	GTTGTAAACACCGATAACTCCAGTA
964	30	>HEL_9334Contig1	4	90.5755	60	2	TATGTGGTGAACAAGCGTCATCCGA
994	30	>HEL_61Contig6	11	42.4277	39	2	TCATCTCGATTACACGATGAGATTA
1017	30	>HEL_3132Contig1	13	48.5387	55	2	CGTGTACAGGAATAACAAAATCGAT
1137	30	>HEL_17862Contig1	17	43.7047	45	6	TTTCGAAAGCTCTTCGGGCATCATC
1161	30	>HEL_DY945107.1	14	24.9634	58	0	GATAAACAGAGTATCAGCACACACA
1176	30	>HEL_2063Contig1	9	53.8335	59	1	GGCGTATGTGAGATCTTAATGCTTG
1272	30	>HEL_EE608137.1	15	39.3556	56	1	GGATAGATAGCACAAATAGTAGACT
1277	30	>HEL_EE621173.1	9	53.8335	53	5	GTAGCGACCAGTTGCTGCATTGAAG
1286	30	>HEL_DY912320.1	14	27.7993	62	1	ACGATAAACAGAGTATCAGCACACA
1354	30	>HEL_7822Contig1	10	83.8104	57	1	GCCCGTAATCGTTGAACCTGCATTT
1376	30	>HEL_EL414188.1	2	38.4325	52	6	GCATCTTCTGGATTATTCTTCACAG
1426	30	>HEL_EE609643.1	9	20.2294	44	3	CGCAAAACTATGCAATGAGTCATAA
40	31	>HEL_16726Contig1	13	52.5375	54	3	GATTGTCAGGGAATGACTCAAGACT
48	31	>HEL_16586Contig1	1	11.1465	48	3	GAAGATTCGGAGTTGCTGTCTCAGA
118	31	>HEL_19053Contig1	3	65.9693	51	3	TGGATCCGCCCCGATAATAGCGGCG
194	31	>HEL_7705Contig1	14	36.8771	53	1	TCAACAACTCCTTTACGACCGCGTT
232	31	>HEL_12487Contig1	10	36.5085	54	2	CTTCTTCCGCCATCTTAACTCAATG
250	31	>HEL_18913Contig1	4	60.4665	47	5	AATGGGACCGTTCTGGCTGATGACA
281	31	>HEL_1239Contig9	15	8.477	51	5	GGCACATTCACGACAACAGCTTTTG
301	31	>HEL_366Contig3	8	14.856	66	0	ATCTAGTGGTCGAATGGACCGCAAA
325	31	>HEL_2463Contig1	17	44.0677	50	2	GAGTTCTTCGCATCCCAAGATCCGG
443	31	>HEL_3975Contig2	16	30.8669	54	2	AACCTGATTTCCCCTCACGAACAAC
489	31	>HEL_EL474836.1	5	49.8905	62	1	GACGCTTGCATTCATACTTACTATG
491	31	>HEL_EL481809.1	10	36.5085	44	6	GAAGGCGGTTTCTCAGACCCGTCTG
627	31	>HEL_11868Contig1	16	0	53	4	CACTGGAATTTGACCTGAGAATGAG
628	31	>HEL_EL413837.1	17	48.365	56	2	ATTCGAAGTTGACCCGTGGAGTGTA
693	31	>HEL_EL434803.1	14	32.8173	50	4	TGATAATCCCTTGGACCAGCACCGA
694	31	>HEL_DY905911.1	4	52.6088	61	1	GAACATCCCTTGCAACCTCAACTGG
702	31	>HEL_EE636779.1	9	54.4371	56	2	GCTTGAAACTTGACGATTCGGAACA
759	31	>HEL_EL482195.1	14	1.1312	47	6	TACATCTGCAGCCTCAGGTTTCACA
781	31	>HEL_2016Contig1	17	35.0675	46	6	AAGAGATTCAGCTTTCCATCCACTG
803	31	>HEL_15030Contig1	10	12.8903	52	2	GGAAGTCCTGTGAGTTCTAACCCTA
817	31	>HEL_EL456686.1	10	37.399	58	1	CTGAGACAATTCTGACCAGTAAACA
819	31	>HEL_1828Contig1	15	11.9431	54	3	GGTGACAATCTGACCATCAACCATT
843	31	>HEL_3147Contig1	7	35.6298	64	0	CACGTGCAAAAACAGTAAAGCTGTG
869	31	>HEL_1002Contig1	5	52.2513	48	6	TGAACGGCAAAAAGTGCAACTCTTG
906	31	>HEL_12559Contig1	10	40.2332	56	4	TCAAAAGCTAAAATTGCCGCAAACT
975	31	>HEL_14853Contig1	3	45.238	49	4	CACCCTTTACCAAAGTAAGCTACTA
1019	31	>HEL_EE616601.1	17	22.952	51	3	GAAAGGGAATGAAAAAACTGGTCAC
1023	31	>HEL_13791Contig1	2	22.6608	44	6	GAAGATGAAGAAATACCGAAGAGTC
1028	31	>HEL_4361Contig1	8	24.6005	58	2	TATGAATCAAGAAGACGCGAGAGTT
1041	31	>HEL_EE609256.1	17	48.365	49	6	AAATTTTGAAGCATTTGCCGATCCG
1049	31	>HEL_13190Contig1	4	64.4537	58	2	CGAAATCTGATGAACTCAAGAATAC
1058	31	>HEL_6951Contig1	6	16.0133	56	1	TAGTACCGACTTAAATTGTGTGTTG
1062	31	>HEL_8502Contig1	5	38.4475	59	1	GAACCCAGACCATCTGAAACGGGAA
1109	31	>HEL_4856Contig1	3	32.9808	51	4	TGTCTGGAAAGATCAACACATCTCC
1143	31	>HEL_EL452491.1	15	44.6008	64	0	TCCGTAGTAGCGATACAAGCCCAAG
1161	31	>HEL_EE635664.1	14	26.3813	61	1	GATAAACAGAGTATCAGCACACACA
1205	31	>HEL_EL423045.1	10	36.5085	68	0	CCAAAGAGACAAGATTGCAGTTGCA
1206	31	>HEL_DY939671.1	15	31.3568	66	0	CAATAAACACAAATCCGTCTCGCTG
1216	31	>HEL_DY917322.1	4	54.5918	48	7	TGGTTGTGTCAAGGGCCGCAAGCTT
1237	31	>HEL_21099Contig1	8	12.6165	42	5	ACTTTTCACACCCAAGACATTTCAG
1286	31	>HEL_DY942692.1	14	27.7993	60	0	ACGATAAACAGAGTATCAGCACACA
1291	31	>HEL_EL438503.1	14	24.9634	53	4	CCATGTTGGCATCAGTAGCGAGTCT
1295	31	>HEL_DY910752.1	17	48.365	41	3	AGCACTGGCAACAGCTCCCTTGCTC
1327	31	>HEL_EE624201.1	8	40.6243	49	2	GCGTTACAATAACTAGCCCAGCAAG
113	32	>HEL_EL442480.1	4	95.5375	66	0	CCTGCGATTTGGCATATCCAGCAAT
160	32	>HEL_EL452497.1	7	16.3328	62	0	TACTTGCTCCCACAAAGATGCTACA
205	32	>HEL_16709Contig1	10	36.5085	63	1	GAGATAAGTCCACCAAAATTATGAG
324	32	>HEL_EL452724.1	16	63.0127	51	7	AAGTTCTTCGCAGTACAATGTTTTC
403	32	>HEL_12249Contig1	1	34.5841	55	2	TGACGTCAGCATTTCTCACCGGTGA
418	32	>HEL_DY905300.1	13	52.5375	46	6	GGATCTGCCTTAACGATCTGTGCCA
442	32	>HEL_EE624675.1	16	55.6759	57	1	GGTCTTTTCCTGTATCCGATCCATG
456	32	>HEL_19668Contig1	6	36.7687	46	3	GATGCAACATGCTTCGACTCATAGC
462	32	>HEL_15435Contig1	4	46.8025	51	2	GGAATTTTCTGCAGGCCAATGACCA
470	32	>HEL_14245Contig1	8	56.9476	49	2	TAAGTGAGATTCGATATTAATGCAA
560	32	>HEL_15179Contig1	10	42.14	55	2	CCTATGTCTTGTACCGAGTGATTTA
614	32	>HEL_626Contig3	6	38.3155	57	1	GCACCGATTTGTGGATACTTCAACA
731	32	>HEL_EE646797.1	14	29.7626	53	2	CATTAGCCAGCTCTTTCAACCTCAT
845	32	>HEL_196Contig1	8	3.7512	49	2	TTTGCTGATAAACTTCATCTCCAAG
871	32	>HEL_EL412933.1	10	33.0417	56	2	GAAAAGCAAACACACTTGCAGAATC
915	32	>HEL_EE661029.1	7	54.5388	50	4	ACCACCGCTAATCCCTTGTACAATG
919	32	>HEL_CX946298.1	16	0.4722	49	4	GAATCTCTGATAAAAACATCATTTA
942	32	>HEL_2035Contig1	10	44.549	55	2	GTTAGACAACCCCATGGAAATCCTT
950	32	>HEL_11179Contig1	5	76.287	53	4	GAACCATAACTAATCGCTTGTAAGC
998	32	>HEL_8986Contig1	9	51.8431	58	0	TCACTCATGGTACATTAATCACTCA
1014	32	>HEL_4790Contig1	8	33.7695	49	2	TCGTTCGCGAAAAGCCACCGGATTG
1076	32	>HEL_BQ970436.1	13	42.4343	58	1	TATAACTATGACTGCGGTCTGCGAC
1090	32	>HEL_1706Contig2	15	7.3298	48	5	GATGACATCAAAGTCGCTTAAAGTC
1115	32	>HEL_EL450401.1	10	37.399	65	0	GCTGCTTCATGTAGGCACGAATTAG
1161	32	>HEL_DY942692.1	14	27.7993	55	2	GATAAACAGAGTATCAGCACACACA
1211	32	>HEL_8768Contig1	4	53.2698	64	1	TATACATACACAATTCAAGGCATCC
1212	32	>HEL_BU026142.1	8	39.0893	57	0	TATTCTTTCAAACAACACAGCGTCG
1286	32	>HEL_EE617126.1	14	27.7993	62	0	ACGATAAACAGAGTATCAGCACACA
1301	32	>HEL_CF087810.1	8	13.2235	57	3	GCTTAACGCAGTGCTCGACACGAAA
1395	32	>HEL_EL513529.1	14	32.8173	44	3	AATGATTGGTGATAGCCCTTCCATG
1412	32	>HEL_EL479879.1	2	23.4086	57	6	TCACCACCAATGTTGCTCAAATCGG
1423	32	>HEL_BQ910799.1	8	48.8344	48	5	TCTGCAGCAGCAATATGAAGTGGTG
1457	32	>HEL_EL492238.1	3	37.2881	49	2	TACCAAGATCATACCAGAGTTTTTG
46	33	>HEL_DY924689.1	16	31.2468	43	1	TGAGATTGTCGGACTTTTTCAGAAG
101	33	>HEL_8180Contig1	4	41.7949	48	5	CAGCTACAAAGGCTCCCTGAGAAAA
115	33	>HEL_DY938346.1	10	40.2332	48	6	ATTCTCCACCCCAGGCAAATTCCCT
165	33	>HEL_8625Contig1	13	42.4343	47	4	CATCCAGCTTCCCATGGTTGTTGGA
171	33	>HEL_EL449543.1	14	30.0874	60	1	AGTACTCCACCAATTTTCTAATGCA
241	33	>HEL_DY941219.1	17	35.0675	51	5	TGACGTTATGCCAGGTGTAATGCGA
264	33	>HEL_20697Contig1	15	26.6847	49	4	TAGTGCGAACGTCTTCCAGAAACTT
265	33	>HEL_19656Contig1	4	38.5678	55	2	TCTTCCGACGTCTTGATCAACAACG
275	33	>HEL_17402Contig1	8	27.407	48	5	TAATACCCGATCTGAAACAAACTTC
315	33	>HEL_EE613459.1	13	42.6158	62	3	TATTCCCACGCGCTTCGAAAGGTAT
404	33	>HEL_2623Contig1	15	76.4849	56	2	TGCCCTTTTAATGGTGACCCTGCTA
463	33	>HEL_EL467487.1	8	45.1007	48	3	CGAAACCTTCTAGCCAGACCAAAGT
509	33	>HEL_11818Contig1	11	32.3568	66	0	TCTGCCAGTCGTTGCATATTATGAA
513	33	>HEL_EE623621.1	14	2.3531	53	1	GCGTTGAAGTTCTGTGCTGCGTAAA
538	33	>HEL_7865Contig1	16	53.5124	50	4	AGAATTGCAGAGTAACCTGAGTGCG
555	33	>HEL_2719Contig1	8	63.853	59	3	CGGAATCACTGTTGGTCACATCGTA
662	33	>HEL_EL474204.1	10	36.5085	46	3	GAAGTTCAGTGTAATCGTTCCGTGC
682	33	>HEL_DY948158.1	11	37.523	58	5	GATACTCGCAGTGCAGTAACAAGAC
705	33	>HEL_DY930850.1	12	60.4101	59	3	CCTTCAACACTTCCCATTAATGCTA
710	33	>HEL_EE640647.1	10	41.5561	58	1	CATTAAATGCCTACAAATTGTCACC
741	33	>HEL_18931Contig1	8	24.5261	61	0	GCTTTTGTCTATCCACCGATGCGAA
744	33	>HEL_BQ915497.1	12	52.0913	42	3	CCGCATACTCATCTAGTGTCTCACT
763	33	>HEL_DY948755.1	1	12.4199	64	0	TCTAGCTCGTCTCCATCACTTTTCT
903	33	>HEL_AJ437808.1	3	60.7383	51	3	TCGTGTACTAAAAAAATCAACGGCG
905	33	>HEL_3700Contig1	4	14.7265	49	2	TCAAAATCTAAATTCGAACAACTGG
906	33	>HEL_20550Contig1	13	38.2636	47	3	TGAAAACTAACATTCCAAGCAGTGG
980	33	>HEL_1Contig861	1	66.2448	49	6	CATCCTTCCTACCAAACGTTCTTTA
1021	33	>HEL_14842Contig1	1	19.2235	42	5	TAAATGGCGAATATGAGATGTTGCC
1025	33	>HEL_7862Contig1	14	68.1059	62	0	GCTCTTGTAGAACGCAGCGTATTCT
1034	33	>HEL_21465Contig1	12	33.8076	42	2	TACTTTCAGAATTGACAAAGACCTG
1035	33	>HEL_EL424684.1	5	49.8905	48	5	TAAGCAGCTAGAATGAGGCAAACAC
1036	33	>HEL_10011Contig1	4	15.1719	51	3	AAAGGCTTGAAACGCAGGGAAAGGA
1067	33	>HEL_11895Contig1	10	36.5085	55	2	TCATATCCCGACATTGTATGCTTCG
1161	33	>HEL_DY952340.1	14	26.3813	61	0	CGATAAACAGAGTATCAGCACACAC
1173	33	>HEL_1043Contig1	10	33.503	41	5	CTAGATTTATGAGGCCCAGACGATG
1177	33	>HEL_EE657540.1	2	36.1975	42	4	GGGTTATGAGATGTCAACACAGAAG
1237	33	>HEL_EL419352.1	9	63.7577	53	1	GGTCATATCACACCTCAAAACCACA
1283	33	>HEL_5011Contig1	3	0	50	6	CGATGCCTTGCCAGAATTTTCTAAC
1286	33	>HEL_DY945398.1	14	24.6533	57	3	AGGATAAACAGAGTATCAGCACACA
1305	33	>HEL_EE610663.1	9	0	52	2	CAAACAATATGCAGTGAGTCAGTTG
1323	33	>HEL_18576Contig1	10	36.5085	48	5	TTCTCATCAAATACCAAATCTGGCA
1325	33	>HEL_EE607441.1	5	52.2513	56	1	GTCTCGAAATAGAGCTACATTATTC
1339	33	>HEL_2884Contig2	3	38.8865	56	0	CAAATCCGCTATTCTTCTTCAGGCT
1369	33	>HEL_EE608343.1	4	52.6088	47	7	CGTACTCGATATCGCGTTGTCGGGA
1404	33	>HEL_732Contig1	16	45.2265	52	4	TTTCTGCGTGATCGGCTACCCCCTG
1411	33	>HEL_16338Contig1	9	69.4689	48	6	TCATGCATTCTAATGTTCCATCACT
1420	33	>HEL_EL473961.1	12	4.7382	46	4	CCACTGCCGATATGTCTCAGGAGTA
44	34	>HEL_EL488975.1	14	22.9523	51	1	GAAAACGGAACTTCTGCAAGAGGAC
68	34	>HEL_8452Contig1	2	38.4325	49	5	TGCCCATTTGGTCCGGAGTGTTTGA
107	34	>HEL_9222Contig1	11	6.9519	50	4	CAGTGATGTCATCAGGCAATGGTAC
127	34	>HEL_BQ972418.1	5	73.4149	45	5	AAAGACACCCTACGTATACAAGTCA
167	34	>HEL_12938Contig1	9	21.4614	48	2	CCAGCTTCTACCAACGCATTGAAAG
206	34	>HEL_13419Contig1	16	29.3216	61	0	CAATTGACATTCCAGGACAGATTCT
247	34	>HEL_6697Contig1	4	29.7323	49	7	GATGTTTCCGGCATAGGTCTCACAA
375	34	>HEL_13625Contig1	10	36.5085	56	4	TCTGATGGCAGTTTGCAATGGCCCC
522	34	>HEL_18613Contig1	9	51.8431	58	2	GGTAAGGTAAATTACTCGAATTGCA
543	34	>HEL_141Contig1	1	13.4455	56	4	GCCACGTGAGTATCGGTAATGTTAT
556	34	>HEL_EL444523.1	11	83.2121	54	1	TATCAAAATGTTTGACATCTGCTGC
563	34	>HEL_BU027521.1	14	9.0888	48	7	TGAAGTGCATTGTAGCCACCATCGT
590	34	>HEL_DY951956.1	8	10.7955	64	2	GGATGGTGAGTCAGACATGGCAAAA
601	34	>HEL_BQ969655.1	10	20.0704	53	4	CAGCAACTGCTTTGGTAACTACTCC
626	34	>HEL_3071Contig2	11	16.0349	47	6	TCTGTCCTTTGACTACCGGGCAGCT
660	34	>HEL_741Contig1	8	55.5381	59	1	CGAATATAAGTGTAGCCCCGCCTGG
682	34	>HEL_16195Contig1	9	9.4793	66	0	AAGGTCGCAGTGCATTTTATCAAAC
706	34	>HEL_1Contig124	7	26.7879	50	2	CGGTCAACACTTGGGCGATTCCGGT
707	34	>HEL_EL456791.1	9	37.2948	53	5	TGATTAGCCCTAAAGCTGATTCCGA
772	34	>HEL_181Contig7	5	49.8905	50	2	AAATATACTCTCATCACCCGTCTCA
803	34	>HEL_EL416479.1	9	36.1839	48	5	CATAGATGAACCTGTGTTAGAATGC
814	34	>HEL_BU034037.1	16	45.0753	44	5	TGTATCAAGTCTGTCTTTATGCGAG
822	34	>HEL_17590Contig1	9	64.9814	56	0	TTGGATCTACTGCACCCCGAGTGTC
925	34	>HEL_EE606362.1	16	18.593	51	4	GACACAATCATAAGTACATGAGTCG
933	34	>HEL_EL476622.1	1	65.4823	52	4	TGTCTTTAACCTTGTGAGCAATCCT
1012	34	>HEL_16148Contig1	3	45.238	57	0	TTCATGCATGCTCGAAACAGCAGAT
1013	34	>HEL_AJ540063.1	10	37.399	52	8	TTTGTTCGAACCACACACATAGGCA
1020	34	>HEL_11801Contig1	1	13.4455	49	1	CAACTGAGTCGAATTAGGCACCCCA
1094	34	>HEL_11210Contig1	16	29.3216	46	3	CAAAATGTGAAGTGCAGTACGGGCA
1144	34	>HEL_EL462685.1	12	31.9074	59	2	CCAGTTTTAGCGTCTCGAATGATGA
1159	34	>HEL_7015Contig1	8	43.7865	51	8	TCATCAGAAGCAGAGGAACATTGCA
1161	34	>HEL_EE614859.1	14	27.7993	64	0	GATAAACAGAGTATCAGCACACACA
1177	34	>HEL_EE650602.1	17	47.5967	54	3	CGACGATGAATGAGATGTATGATGA
1187	34	>HEL_EE630191.1	14	11.4643	63	1	ATCCGTCTCCAAATCCATCACATAA
1262	34	>HEL_BU023519.1	15	70.7837	45	5	CCAAATGTAGCAAGCGGCATGCGCT
1282	34	>HEL_EE619975.1	8	12.6165	51	7	AATGGATGCTCACAGTATGTGCCAT
1388	34	>HEL_CF079706.1	7	56.3842	43	4	GCTACTGGAGATAATGTTGGGCCCT
1392	34	>HEL_16285Contig1	17	42.9871	50	5	AGCAGTCATGACTGATTGTCCGGCG
1439	34	>HEL_19886Contig1	8	63.853	63	0	CATAACAACCATTTTGGCATGGTGG
1455	34	>HEL_EL490434.1	4	94.5375	58	1	TCCTCTGCTATCATTTCAAGCCTAG
1459	34	>HEL_EE631251.1	8	12.6165	58	2	TCCATGACCCATCCAGAAAGATTGC
1460	34	>HEL_EL488506.1	17	46.8144	43	5	GAAGAAGCCATCGAGGAAACCGACT
106	35	>HEL_CX947623.1	10	43.212	57	2	TGCAAGTCTAGGCAAGCGCTACAAG
119	35	>HEL_7872Contig1	13	53.3334	59	3	TGGAACCCCGTCACCAATCTTAGCG
155	35	>HEL_1247Contig2	14	23.871	44	4	GAACCACACCTCAAGTATACAAACT
196	35	>HEL_EL441334.1	15	61.1663	48	5	ATTATCGAATCCCTAATCTCCACCG
206	35	>HEL_13339Contig1	16	29.3216	52	0	GATCGACATTCCAGGGCAGATTCTT
271	35	>HEL_7006Contig1	15	38.219	57	1	GAGACTTGCCGAAACTTGTAGCTGG
321	35	>HEL_8648Contig2	12	50.2298	46	4	TGTTCGTTCGCCTCTATTTCATGAT
387	35	>HEL_8593Contig1	17	60.4616	59	1	GCGATGCTCCTTTGTGACTTAATGA
402	35	>HEL_EE649500.1	14	0	62	0	TGAGCACCCATTTCCAAGTAGCAGG
403	35	>HEL_7955Contig1	17	60.5524	58	1	GCAGCACACCATTTGCGTTTTGCAG
418	35	>HEL_EL417671.1	3	0	52	4	GAAGCCCTTAATTTGAAACCCACAG
429	35	>HEL_135Contig2	1	34.8121	55	5	CACAGATCCCTTATTCAAACCGACA
430	35	>HEL_13921Contig1	10	40.9722	54	1	ACACATTCACTTATCTAGAAGCCGA
452	35	>HEL_EL456071.1	8	45.2822	47	3	TGATGTTCCTTCCATGGATCGACGT
457	35	>HEL_699Contig1	9	21.4614	53	4	TGTACGTTTCTACCGACTTCTTGTG
487	35	>HEL_EL476556.1	13	48.5387	48	4	GATGGCAATATTCACAGAGTACTCA
616	35	>HEL_641Contig5	1	63.955	41	5	TAGAGAACTTGTAAATGGGAACCCC
750	35	>HEL_EL470575.1	12	31.9074	58	0	GATACAACCTCTCGGCCAATATTTG
761	35	>HEL_4866Contig1	13	0	56	1	TCAACGAACTCAGTATCGGAATCGT
885	35	>HEL_DY908868.1	14	20.9877	67	0	CATTATTGACAAATTGGACCAAAGC
936	35	>HEL_EL487141.1	15	60.4184	53	2	TGATCTCCGAACCAACTGCTACAAT
960	35	>HEL_12606Contig1	17	33.6323	51	2	TCCTCTAAACAATGGACCACCTATC
999	35	>HEL_21035Contig1	13	46.1318	52	3	TAACTGAATACAATAGGAAGACGGT
1070	35	>HEL_50Contig2	13	52.5375	54	2	CTTTAGCATAGACATTTTGACAGCA
1120	35	>HEL_EL480729.1	5	38.4475	54	3	CCAATGCCTCTAGTCACGTGAATGA
1161	35	>HEL_EL513128.1	14	27.7993	61	0	CGATAAACAGAGTATCAGCACACAC
1175	35	>HEL_6458Contig1	7	2.8322	41	1	GAATATGGTGAGAGTTTGTTGTGCA
1291	35	>HEL_8939Contig1	14	30.4373	45	3	TGAGAGAATGCATCAGGAGCAACTC
1319	35	>HEL_EL479206.1	3	60.8593	54	1	TATCCAACAATTCGATAGCGGAATC
1333	35	>HEL_17814Contig1	12	44.945	52	7	CCATCATCGTTATTTTTGCCACTAT
1347	35	>HEL_EE619146.1	9	22.9633	44	5	TATAAGTTATATCCCGTCCAACCCA
1364	35	>HEL_EL473829.1	6	11.438	45	6	TGCAGTGCAAGCAATCACCTCTGGA
1366	35	>HEL_1467Contig1	10	10.1635	63	0	GAGTCCTGCTATCCGTGTACAAGTC
1378	35	>HEL_6457Contig1	12	32.3432	46	5	GATCAACTCGATTTCTCCGGCAGCA
1419	35	>HEL_12321Contig1	11	83.2121	51	2	CAAGTGCAGAGTATGTCCATCTTCT
1426	35	>HEL_DY911875.1	15	69.2956	52	4	CAGTGAACTGTATGCGACCTTGAGG
1428	35	>HEL_EL468299.1	10	36.5085	39	4	GACCCCGATGTCTTTGGAGATTATG
1456	35	>HEL_364Contig2	10	44.549	53	3	TGAGCAGATCAGCATCATTGGCAAA
63	36	>HEL_9679Contig1	16	65.6463	63	0	TGCAAACTTGGGTGCTTTATGTGTC
70	36	>HEL_EL417688.1	9	87.762	43	5	CATGCATGAATCAGTGGTTGTCTCC
202	36	>HEL_7744Contig1	10	42.7238	45	6	CATGCTCACATCCATCCTGGGATTA
233	36	>HEL_EL455471.1	11	58.3349	59	3	CAAATGATAAGCCAATCAACTGATC
253	36	>HEL_6571Contig1	5	9.2107	47	7	GTCTTGTCCGTCTTGGTGGATCTTC
263	36	>HEL_7Contig19	8	17.9324	47	3	CCTTCCATACGTTTGACTCGATGTC
266	36	>HEL_15728Contig1	14	0	51	3	CGCTTAAACGTGATGCGATCATGAA
271	36	>HEL_EL455823.1	11	45.1985	54	7	CATGGATCTACCGACAACTGCGTTG
300	36	>HEL_EL513796.1	2	2.2379	59	0	GGCGGTTCGACGATAGACTCTATGT
308	36	>HEL_18080Contig1	11	42.7592	49	0	GTTCGGATCGAGAGAAAAAATGAGA
360	36	>HEL_2785Contig3	12	60.7689	61	1	TCATCACGAGTTTTGTTACGTCACA
386	36	>HEL_12435Contig1	9	18.9973	54	4	GTACTAGCTTTCAACTTATCTGGCA
410	36	>HEL_EL449276.1	2	18.5946	53	2	CTTGAAGGTTAAGCCACTGTAGGAT
457	36	>HEL_699Contig2	9	22.9633	52	3	TGTACGTTTCTACCGACTTCTTGTG
522	36	>HEL_BQ969655.1	10	24.9121	64	0	ACTGCTTTGGTAACTACTCCACTCC
606	36	>HEL_21037Contig1	12	12.5778	49	2	TATCTGTCCTTGGTCAAACTTGTTG
624	36	>HEL_EL454021.1	4	47.1413	49	7	CCTTTTATTGTGTGCTATCGGGCCT
707	36	>HEL_EL453868.1	3	33.378	59	1	GGTACCCTAAATTTTCGGCAATCTG
787	36	>HEL_5913Contig1	6	48.2467	50	2	AAACAGATTGCTTCGATTGAGTCGC
789	36	>HEL_1977Contig1	10	36.5085	49	1	AACCGACATGCTTACTTGAGCTCCA
920	36	>HEL_EE639695.1	17	35.0675	50	5	TCGCGAGATGATAAAAAGCATTACC
985	36	>HEL_EE615684.1	4	47.1413	46	5	TGCTATCAGCCTACTTGATTTGGTT
990	36	>HEL_CF094364.1	10	41.5561	47	2	GATCTCGGCATACCACATCGATCGA
997	36	>HEL_6838Contig1	10	30.0668	61	0	CAAGATTGGCTACAAGACTCAAGAC
1009	36	>HEL_EE638128.1	15	38.219	41	5	GAATAAGGAAGCGTAGTTGATGACA
1023	36	>HEL_366Contig2	12	44.2189	44	4	TATTAAAGAAATCGCATCTCTCGCA
1056	36	>HEL_18353Contig1	15	31.1774	51	3	GCGCCCGGACTGTCTACGCCTAAGT
1135	36	>HEL_EL417310.1	15	25.0984	53	4	TGGGTCGAAGCCAAAACCAATCTCG
1161	36	>HEL_EE641210.1	14	26.3813	60	0	GATAAACAGAGTATCAGCACACACA
1213	36	>HEL_125Contig1	5	38.4475	53	2	ACTAAATTCAAACCCAACACCCCTG
1220	36	>HEL_EE631683.1	13	48.5387	62	1	AAATGGTTCAATTTGGTAAGAGCAC
1278	36	>HEL_2920Contig1	11	42.0962	60	1	TGCTTTGACCAGTGACGGTACATTA
1287	36	>HEL_EE642602.1	4	58.7059	67	0	GATAATTTCAGGAACGTAGCGGGTG
1309	36	>HEL_58Contig5	12	25.2088	55	3	TCGGAAAATTAACAACTGGCTGAAT
1342	36	>HEL_EL484290.1	17	47.5967	56	1	AGCCTCGTTATAAGCTGGTCAACGT
1343	36	>HEL_2560Contig2	12	32.3432	49	1	AGCTTTTTATAACTGGTGCAGCATC
1372	36	>HEL_EE608969.1	8	15.8814	47	7	TTTCGGTATCAATCCAGCCTAATGA
1386	36	>HEL_14463Contig1	12	46.5406	50	2	TAGCAATGATCGATAGAAGGCCGTC
1406	36	>HEL_EL469047.1	16	48.7989	49	3	CATACCCACTGATCTTGTTCAATCA
1487	36	>HEL_EL433819.1	9	32.4195	48	2	TCCCAGTGGCATGACAACAAGAGCA
31	37	>HEL_DY924112.1	13	51.7415	47	7	GACTCGTAGGTTGCTCGATCCCCAT
57	37	>HEL_20401Contig1	13	46.1318	42	3	TGAAATTAGGAGAGAATGAACTCGG
138	37	>HEL_DY906533.1	12	39.7085	44	6	AATGAAAGACCCATGTGTAATTTTC
155	37	>HEL_15139Contig1	5	49.8905	53	4	CCATGTCCGCCCATCGGTAGGATAA
276	37	>HEL_13541Contig1	14	45.315	47	5	GAAAGAGCCGATGCAAAGTGTTGAC
396	37	>HEL_3902Contig1	17	47.9598	52	7	AAAGCGGATTTAGTGCCATGCAGAG
409	37	>HEL_122Contig2	12	26.6328	56	3	CTTGACGTTTACACCGAGATTGAGA
431	37	>HEL_EL448159.1	10	37.399	54	5	CACAAAAATTAAGAAACGTTGAAGC
448	37	>HEL_13839Contig1	16	41.1362	49	4	CCTTGACATGTTCGGTCTTCAACGG
497	37	>HEL_89Contig4	13	31.9727	41	3	TGGGATAGGTTCATTTGCATCTTGG
525	37	>HEL_EE612018.1	4	40.1377	50	6	TGTTCCGGTAGATCCCTTAAACGTA
538	37	>HEL_EE610843.1	14	53.9893	50	5	GAGATAAGAGTAAGTGACTGTCTGA
676	37	>HEL_14589Contig1	17	52.1167	51	4	TACATGTTCTGTGAGGCTGGCAATG
759	37	>HEL_12931Contig1	17	44.4308	44	6	CAAAAGGCCTCATAGCCTGAATAGA
835	37	>HEL_BU028115.1	7	32.4109	59	0	TGCGCCTCAAAAACGTCAAGAATTT
940	37	>HEL_11109Contig1	10	36.5085	46	6	AAACTGTAACGAGACATTTTTCGAC
980	37	>HEL_CF096025.1	4	55.2528	48	7	TTTGACCTACGACACAACATGACCA
1086	37	>HEL_10649Contig1	17	43.3459	48	6	CCTCACGTCAAGGTATTCGAGTGAC
1097	37	>HEL_EE619078.1	5	38.4475	51	3	CCATAACCAAGTGATAGACATCCAA
1145	37	>HEL_1400Contig2	10	28.4494	41	3	CGATTTTTAGCTTTCTTGCGATGTC
1161	37	>HEL_DY949530.1	14	24.9634	62	1	GATAAACAGAGTATCAGCACACACA
1172	37	>HEL_5199Contig1	16	51.7466	41	3	GGCCCTTGAGTGGTTGTTGTCTATA
1192	37	>HEL_713Contig1	5	40.9041	45	5	CCAGTACACCAAGAACTGATAGGGT
1193	37	>HEL_EL431881.1	1	34.5841	50	3	CCGTATCACCAATAACATTACCATT
1217	37	>HEL_7399Contig1	1	36.6014	46	6	ACATCATCCTTCAAGCTATCACCAA
1219	37	>HEL_7416Contig1	4	44.9123	49	3	CACTGATCTTCTCAACTTACTGCAA
1236	37	>HEL_EL446579.1	17	47.5967	47	6	GATGATGACGACACGTAGATAACCG
1238	37	>HEL_6686Contig1	3	52.4797	46	6	TGCACAAAACACTCTCGAGACCGAG
1254	37	>HEL_BU031545.1	5	52.2513	65	1	CAGAATGGCGTCACACTAATAAACC
1275	37	>HEL_EL464841.1	14	10.4156	53	1	GGCACCCCAGGAAGGACACATATAT
1347	37	>HEL_12195Contig2	6	30.2618	54	3	TGTAGCCATCTATACCACCACTCAT
1393	37	>HEL_10504Contig1	7	0	41	5	TAGAGAACTGATTGGCCATCACAGG
1416	37	>HEL_CX946567.1	3	40.9017	48	7	TGAACACGAATGATGGCTGCTGACC
1466	37	>HEL_21462Contig1	4	10.5352	48	0	AACTATTTCATCGAGATCGCATCCT
133	38	>HEL_EE618843.1	12	47.8774	55	3	TGAAGGAACCCGTAGAGCCCGCGGC
146	38	>HEL_9814Contig1	5	70.4757	54	2	GATACAACACCGTTTGAGTCACAAT
169	38	>HEL_21695Contig1	11	35.5952	45	5	GCATCACGCGACCAAATTAGTTCGT
185	38	>HEL_BQ975332.1	1	11.1465	60	1	TTGGAAGTCCGACATTCATTACCTG
207	38	>HEL_161Contig4	3	23.6311	50	3	AATACAACTCCACAAAAGATTACAC
251	38	>HEL_EL473394.1	10	36.5085	48	1	TGTGGTTCCGTTTCAGATGTTTAAG
283	38	>HEL_3509Contig2	6	30.4618	51	1	GATGGATGGACGATACAAGACAGCT
306	38	>HEL_BQ915195.1	5	41.8137	43	5	GCAACAACTCGATTGTAAAGTAGGG
310	38	>HEL_EL450051.1	1	38.7265	48	6	TACAGACCCGCCTATGCAAATGAAT
342	38	>HEL_3711Contig1	4	41.7949	44	5	TTGGCGTATGCGAGACTCCATGGTC
412	38	>HEL_EL442794.1	17	48.5887	51	5	GCCGTAGTTACCCACACAGAATGGC
452	38	>HEL_DY916498.1	8	16.9069	50	3	CAGCATTACCTTCCATGTCAGCATT
484	38	>HEL_6127Contig2	15	64.1551	49	3	GCTAACAGTTCATTCAGGTAAACCG
578	38	>HEL_EL415354.1	10	39.7794	46	3	GGATTATCGTCTTTAACGGTGAAGA
611	38	>HEL_BQ970674.1	11	79.9058	56	2	CATGCAGAATCTTTGTCTTGCCACA
700	38	>HEL_EE621173.1	9	54.1965	55	1	GGTCGCTACTTCCTCTTACACAAGA
764	38	>HEL_3516Contig1	10	19.4755	48	1	TGATTACAGTCTCGGATACGACGCC
801	38	>HEL_DY918526.1	4	38.5678	51	2	TATGCATTGACCTGTTCTGACCCCA
810	38	>HEL_EL479482.1	10	41.5561	54	6	TCAATCTCAACTGACTGAGTATCCA
812	38	>HEL_4929Contig1	12	66.0887	57	4	AACCTTTCTGGATAGTACAGCCTGA
894	38	>HEL_EL515078.1	6	0	55	3	AACTGAGGTAAAACCGCAGAAGACG
939	38	>HEL_EE629883.1	8	51.6323	42	4	TAAGAAAACGATGACAAGTTAGGCC
972	38	>HEL_EL415540.1	3	53.725	51	7	AGTGAAAAACATGTAGCCGAGAATG
990	38	>HEL_EE619701.1	10	37.399	49	1	TGTCCTGCGCATACCTTTTCAAGTG
1068	38	>HEL_EL422643.1	3	26.4028	50	2	CAATTACGCGACATTAGCAAGCAGT
1070	38	>HEL_10701Contig1	6	30.2618	44	4	GAGATCGCTGCAGACATAAGAGGGC
1078	38	>HEL_19559Contig1	7	42.9619	58	4	GTTTTCTGACAAAGATTGCACCCGG
1091	38	>HEL_CD852042.1	12	33.0632	55	0	TCTGTAGCGAAGTTATGAAGGCTGG
1111	38	>HEL_19649Contig1	5	40.9041	46	4	GAACTACAAGATGATCTCGAGATTT
1126	38	>HEL_7692Contig1	15	38.219	46	4	TTATTGCAGTAGAAAGAAGCTCCAG
1139	38	>HEL_13986Contig1	16	56.1144	49	5	CATTTTCTCAAGCTGGTCCAACTCC
1161	38	>HEL_DY953642.1	14	24.9634	56	2	GATAAACAGAGTATCAGCACACACA
1173	38	>HEL_14552Contig1	8	16.9069	53	1	GATTCCAATGAGTTTTCGACACAAG
1228	38	>HEL_236Contig1	13	4.2058	64	0	GAAATACCACCTCATGTCATGTGTA
1288	38	>HEL_EL462312.1	12	60.7689	44	6	TTTAGTTCAGGACAAAGCACCATCG
1302	38	>HEL_EE633260.1	1	11.1465	48	3	TGATGAAATGCAGCAGGATCCACTG
1314	38	>HEL_510Contig1	10	42.14	47	6	CACTTGCGAGAATTAAGGTATCATT
1341	38	>HEL_EL474808.1	10	41.5561	37	4	AAGCATACATATATTCGCGAACACG
1425	38	>HEL_10846Contig1	2	0	42	4	GCAGCCTCCAATGCAGACTCTTTGC
1432	38	>HEL_EL514087.1	9	45.4698	54	2	TATGTACACGATGACTCCATTCTAA
1434	38	>HEL_1368Contig2	5	0	51	3	AAAACACTGATGGATAATGCTGGTC
67	39	>HEL_3795Contig1	10	42.14	47	6	CGGTAACTGGTAGAATTCGAGCTTG
291	39	>HEL_15382Contig1	5	52.2513	62	0	TTCTGCTAGTCGTCCCAAATCAAAA
361	39	>HEL_122Contig2	12	26.6328	46	4	CATCTTGACGTTTACACCGAGATTG
375	39	>HEL_EL442776.1	10	28.001	62	2	TAATGGCGTTTGCTCGTTGTTATCA
399	39	>HEL_9249Contig1	8	7.8368	41	5	TGAAGCCATATTTGTTGTGCTGAAC
412	39	>HEL_BU032665.1	10	43.7001	46	6	TCACCATGGTTACCAACACCATCAT
426	39	>HEL_EL420521.1	7	13.9258	46	6	GAATTTGTTATTCAAATCGCCATCC
429	39	>HEL_7772Contig1	8	13.2235	63	2	CCAATCAACTTATAGCAATCCAGAA
495	39	>HEL_1723Contig1	10	55.3049	48	5	GAAGTCGGTTCTGGAGGATAGCCAA
503	39	>HEL_DY916577.1	2	2.2379	65	1	TATCCACACGTTAATAATCACCAAG
508	39	>HEL_6532Contig1	11	87.5184	60	1	TACAAACGTTGATCTCCCGCACAAA
537	39	>HEL_EE611308.1	16	55.2374	66	0	TCAGGATGAAGTACAAGTGCGAGTT
538	39	>HEL_EL482145.1	9	36.1839	45	6	TCAAACAGAGTAAAGGTGAGCCTGC
553	39	>HEL_EL467952.1	8	14.856	60	2	AAGAAGACTGTTTCCTGGATCGACA
557	39	>HEL_10845Contig1	6	23.1296	48	5	GCAATGATATATGTTCCATCTGGAG
609	39	>HEL_EE608399.1	11	58.3349	45	4	CAGAGAACTTTGTTGCTTACGTTAG
612	39	>HEL_455Contig1	15	29.4754	51	1	GAAGTCGTTGTAAACATCCCATAAG
689	39	>HEL_1Contig325	12	61.9926	48	5	CAATGCTTTCCTTCAATTCGACGTA
742	39	>HEL_CX947432.1	9	32.4195	60	2	TCCTGAACTCTATCTCTCGTCTGTC
753	39	>HEL_EL456983.1	16	45.5291	54	5	CGTAACTGACTCGTGATTTGGTCTG
756	39	>HEL_EE631613.1	8	42.1304	55	1	GTATCACTACTCTCAGGCGCGCGTA
772	39	>HEL_EL480830.1	9	45.4698	44	2	TTTTTTCTCATCTTCTGCATCGAGA
857	39	>HEL_8033Contig1	4	42.2671	47	1	ATCTGGATGTAAAGGCGTCCACTTT
887	39	>HEL_8589Contig1	10	42.7238	46	5	CATCGCCCGCAAATGTTCTATTAGC
893	39	>HEL_BU032223.1	6	24.7784	60	0	AACTTCTTAACAATCATCATGCCCT
922	39	>HEL_EL455624.1	7	38.9771	50	6	GATGCGAAGATAAGCAACGAACCTG
929	39	>HEL_3538Contig2	8	37.4379	49	5	TGACCCAAACCCAATGTGCTCAAAA
942	39	>HEL_EL433375.1	9	45.4698	45	5	CAGACTGGCTGAACGAGACTGAACT
950	39	>HEL_3471Contig1	4	1.6418	59	3	TGGATAGCATAACTAAAGTGCAGGG
955	39	>HEL_BQ967744.1	16	56.1144	66	1	CGAGATCCTGAACTGAATTCTGAGG
981	39	>HEL_15724Contig1	7	13.9258	55	2	GAAGCTCGCTACCACAATTCTTTGT
1019	39	>HEL_1860Contig1	8	16.9069	63	1	CGAGAGTCACGAATAACGGTTGTTT
1066	39	>HEL_CX945872.1	9	27.8112	47	4	CAAAATTCGACAAGATAGATAGCAA
1161	39	>HEL_EL425273.1	14	26.3813	61	0	GATAAACAGAGTATCAGCACACACA
1203	39	>HEL_EL452491.1	15	44.6008	57	6	AGTAGCGATACAAGCCCAAGCCCTA
1221	39	>HEL_20693Contig1	8	12.6165	61	4	TAAAGCATTCAATCTAAATTAAGCT
1311	39	>HEL_471Contig2	16	0	60	1	TGTCGCCATAATTAGTAACAACACC
1317	39	>HEL_16271Contig1	12	19.4952	61	1	GGTAACAATTTGAGGTAGCAAGAAG
45	40	>HEL_2763Contig1	14	24.6533	52	3	CTACGTCTCGGAATGCATTTAGCCT
84	40	>HEL_EE616767.1	5	38.4475	47	5	CATACACGCGTGGAGCTAAAAGGTG
210	40	>HEL_DY916577.1	2	2.2379	53	4	AACATATCATTCCATCGTGGATGGG
239	40	>HEL_EL480948.1	17	33.6323	53	4	GGCGTGATGCATGCCCAAAACTGAA
292	40	>HEL_16270Contig1	16	55.6759	57	5	TAAGCTGAGTCGTTAAATCCAAGTA
301	40	>HEL_18534Contig1	10	71.808	63	0	AGCTGTGATGTTCGACCAGAGTGCA
305	40	>HEL_DY916782.1	1	65.4823	56	2	ATGGCAAATGCTCGAGTGAAACAGT
356	40	>HEL_EE612462.1	13	53.3334	52	3	AGTCCGTTTTCAGTTTCAAATGGAG
362	40	>HEL_12672Contig1	7	0	58	5	TACTGTTGTTTTCCCTGAAGCTGCG
376	40	>HEL_DY924503.1	10	44.9098	53	6	TCAGATCAGCCTTTTACCTCATGGT
465	40	>HEL_12512Contig1	17	51.0773	47	6	TGTGACTGCCTTCTCCACAGAAACT
473	40	>HEL_EL479009.1	16	65.6463	44	5	GCCCGTATTCTCATTCTATCATGCA
487	40	>HEL_15034Contig1	3	50.4882	55	2	GAATACAATTCACAATTCACTGTTG
533	40	>HEL_EL449917.1	15	69.2956	61	0	GTCATACCGTATTTAAGCTCAAGCA
551	40	>HEL_4783Contig1	3	33.378	57	3	TGTGTGAATTGTTGCCCCAGTCGTC
552	40	>HEL_21251Contig1	14	10.4156	51	4	CATTGAAAGTGTTGCCATTAGTGGT
564	40	>HEL_EL470575.1	12	32.1253	46	5	TCTTCCACTGTAGGTTTTTTAGCCC
572	40	>HEL_AJ437740.1	1	28.3001	52	3	TCTAGTGGGTCGAACGATATGTCAA
593	40	>HEL_EL433267.1	15	30.998	51	6	TCTAGAGCAGTGTCGCCAGCATTAC
623	40	>HEL_4406Contig1	1	8.6879	47	4	TGCAACCGATTGTTCAACTTTACCT
631	40	>HEL_17251Contig1	17	43.7047	42	4	CACAACCACTTGAAACAGAATCAAA
680	40	>HEL_EL421893.1	17	48.365	47	4	GGCCCTAGTGCCAGTGATCAGTTTG
690	40	>HEL_11Contig16	9	55.9452	53	3	AGGTTTCCTTCCCTGAACTGCTTGG
714	40	>HEL_1304Contig1	8	42.1304	63	1	GAAACAACTACCAATCGACATCTGA
758	40	>HEL_3628Contig1	1	34.8121	43	4	TAGAGAATCCTCAACTGTGCCTGCT
769	40	>HEL_6357Contig1	1	1.0356	42	4	TGTTTGCCATCTCCGTCTTTATCCA
803	40	>HEL_16923Contig1	14	64.4738	58	3	GTTCTCCCTGTGACCACATATCAAG
811	40	>HEL_DY922368.1	10	35.0668	50	4	GCTCTCAGGCACTGATTCTACTTCA
817	40	>HEL_6020Contig1	7	10.3177	37	4	TCAACTTGTCTGAGGACCGCTAGCT
837	40	>HEL_4535Contig1	6	30.2618	56	2	TACAAGTAAAAACGTAACCATCCGC
852	40	>HEL_EL429697.1	8	55.5381	46	6	TATCCTCTGAAACCAAACAGTCCAT
862	40	>HEL_EL480298.1	10	39.7794	54	5	TACAAATGAAAGAAGGAAAAAGACG
872	40	>HEL_EE661052.1	4	0	56	0	CACGTGTACAAAGAAACTGGCAGCA
886	40	>HEL_8958Contig1	3	53.725	52	4	GGAGCGCCAAATGGATCTTGCGGAA
968	40	>HEL_21802Contig1	17	28.6378	46	6	GACCGTCAACACTAAGCTCAAGCAT
1026	40	>HEL_794Contig1	12	47.0725	51	6	CATCAGCAGTGGAGAAAGCGTGTGC
1028	40	>HEL_EL489460.1	4	52.6088	49	7	GAATATGAAGAAGACCGGCGAAATG
1066	40	>HEL_22083Contig1	9	21.4614	57	0	GTCACTCTCGACAAATGAAACCTCG
1135	40	>HEL_BU024352.1	1	38.7265	53	2	AGCACCTTGAAGCCAGTATCACCAG
1161	40	>HEL_DY917278.1	14	27.7993	49	6	GAAAACAGAGTATCAGCACACACAG
1192	40	>HEL_1560Contig1	1	54.2091	59	1	TGTCAATCACCAAGTCGAATAGCTG
1215	40	>HEL_1146Contig1	8	45.2822	55	3	CTTCATCATCAGTCAAATCTTCCCA
1249	40	>HEL_18008Contig1	10	16.8083	46	4	GGCAGCCACTCACGTGAAACATTGA
1272	40	>HEL_CF090238.1	13	48.5387	57	1	TGTAATAGGCACAAAACTAAGTTAT
1306	40	>HEL_EL448973.1	8	51.6323	47	6	TCGGTTGGCAGCTTAAATTATGTAC
1481	40	>HEL_EL418503.1	8	14.856	45	3	GCCTATCCACATGAAACAACGTTCG
168	41	>HEL_EL479852.1	9	32.7871	48	5	TAGGTAACCACATCTGGAGTTGCAC
172	41	>HEL_16260Contig1	16	61.9004	57	4	GATGGACCACCAACCATTTCTGAGG
215	41	>HEL_343Contig3	8	48.8344	49	5	TCTTCGTGATCCATAATTCCAGCGG
253	41	>HEL_EL414413.1	6	54.8115	53	3	CGATGCGGTCCGTCGATCGTTCGGT
274	41	>HEL_EE607877.1	16	0	41	5	TAAGATGCCCGATATGAAGAAGAAA
349	41	>HEL_14863Contig1	6	0	53	4	AATGGTTTTTCGAGACCTTGAGCGG
360	41	>HEL_EE656511.1	9	18.9973	44	5	CAATTCTCAGTTTTGACTCAAAGGC
394	41	>HEL_CX945872.1	9	26.9507	42	5	CAATTGACAATTTCACCTCCTGTTA
457	41	>HEL_742Contig2	7	4.6779	47	5	GAAACTTTCTTCATGCCGCTGACCA
498	41	>HEL_EL472140.1	14	2.3531	43	4	CTCACAATTGGTTCATCATGTGTTA
555	41	>HEL_DY911091.1	16	47.0939	53	4	TATACTCTCTGTTGACCACTGTCCG
587	41	>HEL_325Contig1	15	7.9034	51	3	CAGGTACTGGTCATTAGCACCAGGG
590	41	>HEL_14743Contig1	5	49.8905	57	0	GGTACAGCAGTCACCAGAGGTTAGA
628	41	>HEL_9368Contig1	11	79.9058	40	4	TCTTGTGGTTGACCACCAGGAGCCA
632	41	>HEL_14320Contig1	15	45.5593	47	3	TAGCCAACTTGACTTATGAAACTTA
654	41	>HEL_17553Contig1	14	42.9575	47	7	GATTGTCGGTGTTGGCATCCCAGCA
732	41	>HEL_EL477663.1	3	54.5271	35	3	TCCATCTGAGCTCTTGGTGAAGCCC
764	41	>HEL_EE616501.1	3	53.725	63	0	GACAAATTCTCGAAACTCTGATGCA
772	41	>HEL_EL437291.1	9	45.4698	46	4	TTTTTTCTCATCTTCTGCATCGAGA
874	41	>HEL_14829Contig1	10	40.0496	41	2	GGCCTAAAATTTCTCATCAACGATT
902	41	>HEL_EL414742.1	6	0	48	4	CAATTCGCGTAAGAACGAGAGCAGA
908	41	>HEL_21076Contig1	6	17.9226	59	1	TACAGGCTCTAAGAGAAGCCGAGCT
958	41	>HEL_EL444350.1	8	43.7865	45	5	CAAACGGCAACTCAATCATCAAGGC
960	41	>HEL_CD856503.1	14	42.9575	68	0	CAAGACACAAACAAGAACGATCGGT
978	41	>HEL_CF079051.1	13	58.8464	61	0	GGTTATTACGTCAGTTTGTTGCAAG
997	41	>HEL_DY919663.1	14	50.8914	46	5	GCGGGTTACATCTTTTCTGACTGAA
1007	41	>HEL_20863Contig1	8	15.8814	63	0	AACAACGGAAGGTCTATTAGCAGCA
1087	41	>HEL_1Contig650	15	31.3568	45	5	CGGTTAAAGTTTTCACGAAAATCTG
1135	41	>HEL_BU024459.1	1	38.7265	60	1	ACACCTTGAAGCCAGTATCACCAGG
1152	41	>HEL_EL417854.1	17	47.5967	59	7	GTACGACGAGGAACACTCAGAGATC
1164	41	>HEL_434Contig3	12	38.194	50	4	TAATATACGAGACCACATCATGCTT
1200	41	>HEL_EL421928.1	2	21.8092	57	2	TGCTTAGAACAACTCGAACCAAACA
1269	41	>HEL_EL456749.1	2	21.8092	62	2	AACATGATGAGGCACCAATGGAGTT
1280	41	>HEL_15161Contig1	15	7.9034	52	3	TATTTCAGCACAGGTGGAACAATAA
1290	41	>HEL_BU022715.1	13	3.6243	57	2	GGAGCAATCTCAGTTAACATCTAAT
1298	41	>HEL_EL452724.1	16	63.0127	54	4	GCTCGCAAGTCAGCCTCAACACTGT
1361	41	>HEL_1Contig323	13	11.4681	42	5	AGCCTCGTCAATCTGGATGACTGTG
1364	41	>HEL_CF090472.1	14	4.0896	63	2	TATAGATGCTGCAATCAGGCTAGCT
1383	41	>HEL_DY920928.1	5	52.2513	50	5	GAGTGGTGGATAAAGAATAGGCCTC
1415	41	>HEL_CF088203.1	15	69.2956	63	0	TAAAAAATGATCTCAGCCAGCTAGT
1446	41	>HEL_14847Contig1	3	44.932	53	2	TGAAACGCACATTGCAGATATGGCT
64	42	>HEL_EL474513.1	14	0	59	1	TGAAGCCATTGGGAACACACATGAA
220	42	>HEL_EL515138.1	15	64.1551	57	4	ACTTCCGGCCTTTACCACCAGTGAC
253	42	>HEL_EL450106.1	6	54.8115	56	4	CGGATGCGATCCGTCGATCGTTCGA
278	42	>HEL_EE633105.1	10	41.5561	53	5	GTAAAACGACACCAATCCAGACCGA
441	42	>HEL_11707Contig1	6	30.2618	45	4	GAAACATCATTATGCCATAAAATCA
452	42	>HEL_8540Contig1	3	50.0851	46	6	GGTATGACTTCCATCTCTACTTCAC
473	42	>HEL_20414Contig1	5	54.6122	45	5	TAACGTATTCTCTCGCTGGAGACCC
482	42	>HEL_6956Contig1	10	83.9314	59	1	AACGCCAGCTTCACATTAGCTTCGA
504	42	>HEL_EL435010.1	8	14.856	47	3	TTAAGCTCGTTATGTCCCTCACGCG
507	42	>HEL_10333Contig1	9	22.9633	51	3	GACCTTGCGTTACCTGTTGTCGAAG
567	42	>HEL_20212Contig1	12	66.5137	50	3	GTTTTGTGTATGTGTGCACGCAGGG
588	42	>HEL_16429Contig1	1	51.4038	53	2	GGTCATAGGTCATGCCTCAGCTCTG
614	42	>HEL_EL470323.1	12	47.8774	51	3	GGCAACTTTGTGAGTATCGTTTCGA
675	42	>HEL_CX946390.1	14	0	41	5	GGTCGCCATGTGTATTTTTAACGCT
718	42	>HEL_EE660792.1	10	40.2332	54	4	AATAACCACTAGCAGAACAATCTTG
768	42	>HEL_11575Contig1	8	14.856	48	6	TGTTCCTGCTCTCTCAATGCTATGA
844	42	>HEL_BQ917024.1	16	56.1144	47	6	CCTGACCTAAACATGCCCGGAAACA
862	42	>HEL_EL422443.1	13	52.5375	60	0	AGCTCCACTGAAAGCAACTTAAGAA
871	42	>HEL_11969Contig1	8	41.4065	50	2	TATGGCGAGCAAACGAAGACTCAGG
921	42	>HEL_6772Contig1	12	59.6924	56	2	TAACGCAATAAGATCCGTCTTCCCC
922	42	>HEL_EL426191.1	8	5.794	59	1	AAATCGATCATAAGACGGCCGTCGC
965	42	>HEL_9238Contig1	9	32.4195	58	3	CTATGCAAAAACAGGAAATTGAGCA
1007	42	>HEL_EL469678.1	10	28.001	66	0	CTAAACTGGAACGTCAATAGAACAG
1023	42	>HEL_DY943490.1	10	41.5561	59	0	CATGCAACTAAGAAATCGCCTACGT
1025	42	>HEL_1497Contig3	4	25.944	45	5	AAATCGGAGAAAATTTGTGACACTG
1064	42	>HEL_BU035911.1	10	42.14	54	6	TACTCACACAGACTCTCATATCTCT
1090	42	>HEL_BU022903.1	3	14.3098	55	4	GAAGCTGCAAAGTCAAAGAGAGGTA
1101	42	>HEL_1Contig605	16	32.0067	52	6	GTTGATGCTAAGACATGAATCAATC
1104	42	>HEL_10779Contig1	8	24.6005	50	3	TGTGTCGATAAGAGGAAACGGTCTC
1135	42	>HEL_BU021313.1	1	38.7265	58	3	ACACCTTGAAGCCAGTATCACCAGG
1148	42	>HEL_12424Contig1	7	49.7963	52	4	CAGCCGACTGTAGCAGGATTTGCAG
1203	42	>HEL_BQ980024.1	3	54.5271	65	0	CATCAGCTTGAGACAACTTGCAGAA
1224	42	>HEL_EL413079.1	14	2.2623	50	4	GAGTATAATCAAGGCCTGGCACCTG
1240	42	>HEL_3762Contig1	11	76.5995	42	3	GGTATGTCCACAACAGAGACCTTGT
1269	42	>HEL_EL452945.1	2	21.8092	60	1	AACATGATGAGGCACCAATGGAGTT
1275	42	>HEL_EL444470.1	7	7.5616	68	0	GGCCTTCTGCACACATGATTTCAAT
1321	42	>HEL_7813Contig1	10	33.503	44	6	TCATATGGAAATAACTGACGATGGC
1327	42	>HEL_19944Contig1	5	44.0505	48	2	CAAACACCAATAACCAGAAAAAAGC
1360	42	>HEL_EL454626.1	5	49.8905	49	6	AACTGTGTAATCTGACTAATCTCAC
1387	42	>HEL_3350Contig1	17	42.9871	45	6	TAAACCGATATCAGAAGCTCCGACA
1389	42	>HEL_19528Contig1	16	53.5124	53	4	CCGACACAAGATATCCCCTTAGGAA
1400	42	>HEL_EE649152.1	16	59.3447	44	6	GACTTGAGAGATCGTACCTGGGAGA
1414	42	>HEL_10585Contig1	3	54.5271	55	1	AGCACACTGAAATGACCACTGCCAT
1444	42	>HEL_2722Contig1	10	42.7238	50	5	TGAAACTACATTCTGTGCGTGTGGG
62	43	>HEL_20594Contig1	13	46.1318	44	6	CCAACTTTGGGTGTATTTCGGACCG
193	43	>HEL_13669Contig1	6	17.9226	52	2	CCCAGGTTCCTGCTTCTTCTCTTGT
295	43	>HEL_EE626050.1	8	17.9324	48	6	CAAGTTCATCTCGTAGCATAGTTCC
299	43	>HEL_EE618796.1	5	49.8905	57	1	CTAGCAGCAGTGATCGTACTTTGGC
360	43	>HEL_10400Contig1	8	33.2634	46	6	TACGAGGTTTAGAAGCAGAAGCGCT
368	43	>HEL_CX944928.1	8	34.82	66	1	GAATATTTTTGGCAACTCAGATAGG
385	43	>HEL_EL421613.1	5	52.2513	44	5	AATCACAAGCTTTAATCAAGAAAAC
408	43	>HEL_11329Contig1	15	25.0984	45	6	GCTTTCTTTACGAGCTTCACTTTGC
411	43	>HEL_DY904775.1	17	51.0773	51	1	CAATCTATTGTTAAGAAGCGCCCCA
460	43	>HEL_BQ969074.1	14	2.3531	65	1	TGCCAGAAGTTCTCTGCAGCGGTAA
468	43	>HEL_EL451814.1	8	24.5261	46	4	TGATAAAATTCCACATCATTCCGCA
515	43	>HEL_EL458836.1	10	41.5561	49	5	TCACTGCAGATGAGTTTGTCGGGTC
567	43	>HEL_10368Contig1	9	24.3112	51	5	AATATCGTGTGTATGAGTGCACATG
622	43	>HEL_14202Contig1	8	34.82	47	2	AGCAATCACAGCATTGGCTACAGAG
643	43	>HEL_9042Contig1	16	59.0452	51	1	TCCAAATTTGCTTGTATCCCCAACA
699	43	>HEL_7005Contig1	7	10.3177	58	2	GAACATAACTTCACCGCTTCGTAAA
700	43	>HEL_9663Contig1	15	12.491	43	5	TAACGTACTTCTCTCCTTCGCCAAA
713	43	>HEL_16413Contig1	11	15.1875	46	4	ACCCAAACTAAACTCCTCTCCTCCA
752	43	>HEL_366Contig3	8	14.856	68	0	AGAACCAACTCCAATACCGGCAAAC
772	43	>HEL_EL459440.1	9	45.4698	47	5	TTTTTTCTCATCTTCTGCATCGAGA
835	43	>HEL_1690Contig3	16	47.0939	56	4	TATAATAAAAATGTCACCTACCTGC
881	43	>HEL_4866Contig1	9	26.0266	49	3	GCCTCAAGAAATCCGAAACCTTTAT
890	43	>HEL_12902Contig1	13	48.5387	47	5	CAAACCTTAAAGAATGAGTGGCGAC
989	43	>HEL_CD856503.1	14	42.9575	51	6	TATGTTTATACGAGTGATGGGCTGA
990	43	>HEL_EL453681.1	14	21.7272	50	3	TAGGTACATACCAGATAGCGGCGAC
1030	43	>HEL_9978Contig1	2	4.8015	51	7	GAAAGCCAGAAACGTCGCTGCTGGT
1072	43	>HEL_13850Contig1	8	12.0095	48	7	GACAGGTTGACGAGTATGAGCATAA
1126	43	>HEL_16708Contig1	10	40.2332	49	6	TACACTATTAGACCATCAGCATCAT
1135	43	>HEL_BU025984.1	1	38.1627	59	0	ACACCTTGAAGCCAGTATCACCAGG
1142	43	>HEL_EL462949.1	17	47.5967	55	2	GATGACGACAAGCAATCCCGAATTT
1185	43	>HEL_CF079232.1	14	54.829	58	3	CCAACAACCAAAGTGCAAAAGGTTG
1269	43	>HEL_EL455362.1	2	21.8092	57	0	AACATGATGAGGCACCAATGGAGTT
1279	43	>HEL_20005Contig1	6	2.2876	45	1	TACTTCAACAGGGAATACCAATCGT
1280	43	>HEL_EL434650.1	1	34.5841	55	3	TATCATCATACACAGGGCTGATACC
1294	43	>HEL_8694Contig1	11	24.5262	54	5	CAGCTCCCACCAGCGTCGTGAAGAA
1310	43	>HEL_EL428598.1	13	1.8122	64	2	TGCCGATCTAATTTGGCCTGAAATC
1365	43	>HEL_7712Contig1	16	68.2799	52	4	CTTCGAGATTATCCGCAACAAGCTG
1389	43	>HEL_4499Contig1	10	39.7794	52	3	CCGGACTCAGATATCGCACTCGCAA
1423	43	>HEL_7860Contig1	3	32.9808	48	4	CAGGACTGAATATGATAAGAAGCGG
31	44	>HEL_3143Contig1	17	51.0773	54	2	TGGTTGCAAGGTTGCATCGCCAGTA
104	44	>HEL_12887Contig1	3	17.4573	55	5	CTAAAATCGGCAAGCAAGCACATCC
176	44	>HEL_BU024688.1	10	39.7794	54	3	ACACTACAACCATGGGAAACAAAAC
193	44	>HEL_CD849281.1	6	17.9226	65	0	CCTAGGTTCCTGCGTCTTCTCTTGG
195	44	>HEL_EL472990.1	11	46.6429	56	1	TGTTATACTCCTCATTCGCCATTCT
210	44	>HEL_EL478094.1	16	45.2265	44	5	TGCGCGACATTCCATCTTAGAACGG
212	44	>HEL_EE622499.1	13	52.5375	45	4	TCAGTGGGATCCAGTTGTGACCGCA
236	44	>HEL_EL430466.1	4	48.7045	52	4	TTGACTCGTGCCCATCAAGATTAAC
243	44	>HEL_21774Contig1	11	83.2121	52	8	CTTGAAACCGGACGAATTTATGAAT
275	44	>HEL_EL479338.1	13	48.5387	54	3	GTCAACCCGATCAACCTATGCAAAT
322	44	>HEL_12853Contig1	4	88.5197	46	4	GCTTTTTCGCTCCACCATTATCTTG
370	44	>HEL_15194Contig1	10	40.2332	49	4	AAATAGCTTTTGAAAAGGAACACAC
430	44	>HEL_CF089198.1	10	40.2332	58	1	TATATGGTCTTATCTAAACTCGTGA
431	44	>HEL_16146Contig1	7	21.6307	44	6	CAATATGAATCTTATGATCACAGAG
501	44	>HEL_CX945844.1	10	37.399	41	3	CTAACCCGTTTGATAAATTGGTTGA
537	44	>HEL_13037Contig1	17	52.1167	52	4	TATCTTCTAGTACCCTGAGTCGTAG
710	44	>HEL_BU016265.1	9	51.2458	58	2	AAGAATCTGCCTAAAATCCGTTGCG
772	44	>HEL_EE633801.1	13	1.8122	47	4	GATGCAGATATCTCTCACATGTGCT
812	44	>HEL_11235Contig1	16	40.9547	53	1	CATGATTGACTTCTGGTGACGAAGG
843	44	>HEL_EL475041.1	11	44.9614	52	1	TCTATTGAAAACACACTCGGATGAT
899	44	>HEL_2368Contig2	14	30.0874	50	5	CAGCACAGGTTAAGGCGTTCTTGTT
915	44	>HEL_DY940683.1	15	65.7453	69	0	CCCTCTGCCTAATCAATGCACATGA
953	44	>HEL_7992Contig1	13	51.7415	53	3	TGATTTAGAACTCGGATAGCGTCTC
954	44	>HEL_1805Contig1	4	50.4358	44	6	TAAAAAACTGCCGAAAACATCCAAC
962	44	>HEL_495Contig2	3	47.8667	54	2	TGGCCTATAACACCCAAGATCGCAG
969	44	>HEL_EE630873.1	17	35.0675	41	5	CACACGCAATCAACACAGAAACTGA
1011	44	>HEL_BQ910262.1	1	6.4151	58	3	CAGCTACACTCGAAAAAATTGGAAA
1036	44	>HEL_3776Contig1	5	70.1215	60	1	CGACTGTTTGAAAGCCTTCGTAAGC
1049	44	>HEL_3201Contig1	3	45.238	54	4	GATTGAGTGATGAAACAGTGTGAGA
1056	44	>HEL_EL417854.1	17	47.5967	52	4	TGGGTACGACGAGGAACACTCAGAG
1059	44	>HEL_CD855338.1	12	22.5783	44	4	TCTTCAAAGACCCCCTGCCTAATTT
1064	44	>HEL_EL415200.1	5	38.0018	56	1	TATATAACAGACTCTCAACTGCTCA
1065	44	>HEL_EE655190.1	12	44.945	49	6	GATACACGGACACCAACATGTTAAG
1066	44	>HEL_BU017560.1	8	26.1823	55	1	TGTAACATCGACAACAAATTCAAAT
1135	44	>HEL_BU024239.1	1	38.7265	58	3	ACACCTTGAAGCCAGTATCACCAGG
1147	44	>HEL_EL475403.1	16	15.5388	50	1	TAAGCATCGATAGCTAGACCAGAGT
1159	44	>HEL_3250Contig1	7	25.4483	51	8	TACAGATAGCAGAGGAAACAGAGTC
1185	44	>HEL_BQ977475.1	14	54.829	49	6	CCAATAACCAAAGTGCAAAAGGTTT
1209	44	>HEL_2079Contig1	15	13.0389	52	5	CGTTCGATACAATTTCAAGTCGGGA
1237	44	>HEL_BU024386.1	8	51.6323	52	8	TACATAACACACGAACTACACGAAT
1240	44	>HEL_BQ973131.1	1	51.4038	49	4	TCGAGTCCCACAACAACCAAAACTG
1241	44	>HEL_196Contig1	8	7.8368	53	2	CACGTTGTCCACATTCACCCAAGAA
1242	44	>HEL_EE613458.1	13	42.6158	50	7	TCAGTCGGCCACATATTCCCAATGA
1257	44	>HEL_7298Contig1	17	35.0675	46	5	AGAGAAAGGCAAATGCTGCTGACCA
1269	44	>HEL_16124Contig1	2	21.8092	59	0	AACATGATGAGGCACCAATGGAGTT
1288	44	>HEL_11224Contig1	8	33.2634	55	3	GCTTCATCTTCAGGAAAAAACCGCA
1326	44	>HEL_5453Contig1	5	49.8905	49	1	GAATCGGAATAGGAGTCGCGAGAAA
1433	44	>HEL_11768Contig1	17	48.5887	50	4	GATGCAGGTAGATGATAGTACGCGT
1440	44	>HEL_EL429125.1	17	48.5887	40	4	TCTTTGTCCATTCAACCGATGTGGG
48	45	>HEL_DY936865.1	11	72.8006	60	2	TGAACATGTCGGAGAAGATGCAGTC
72	45	>HEL_4475Contig1	15	47.702	57	1	GATTGAGATTGGTGAACCGCACCCG
111	45	>HEL_59Contig7	13	0	47	6	GACTTTCTGGCTGCTTTGGTGGCGA
144	45	>HEL_EL433606.1	10	54.4102	48	7	AACGAGACACCCTTGTGCCAAAATC
176	45	>HEL_EL456495.1	3	17.4573	48	5	TACAAAGACCATCGGAAGAGAAAGA
195	45	>HEL_EL461300.1	3	17.1183	49	6	GGTAACTCCTCTTTGGCTCCTTCAG
232	45	>HEL_BQ968677.1	17	44.0677	61	4	TCACTTCATCGCCATAAAAGCTTGT
253	45	>HEL_16979Contig1	17	52.1167	63	2	TGATGTAACCGTCGCCAGAACTTGC
265	45	>HEL_EE613528.1	10	37.399	43	4	TCACACCAACGTGAAGGCCACAAGC
289	45	>HEL_2647Contig1	13	4.2058	50	3	GTTTGATCTCGGTTAAAGCAGATAC
292	45	>HEL_EL435093.1	6	30.2618	49	4	TTAAAGTCGTCCTTGATTCGCTCAA
300	45	>HEL_4279Contig1	9	51.2458	53	5	TTAGCGTTCGACCAATCGGGTTGTC
314	45	>HEL_3497Contig1	3	50.4882	61	2	TTCAACAACGCCGTAAGAAATGGCG
375	45	>HEL_CD846997.1	15	1.1751	54	0	GGTGTATGTTTGACCATCTGTCAGC
388	45	>HEL_15287Contig1	16	56.5529	49	4	AACATGAACTTTGATGATGAGCGAT
389	45	>HEL_EE657375.1	13	38.2636	62	0	CCCAATTCATTTAGAGCCGACTAGG
414	45	>HEL_11317Contig1	13	52.5375	57	4	CACTGGATCTTTAGGTCGTGTTGTG
463	45	>HEL_BU017453.1	8	28.6317	59	0	CCACCTCACTTCTTACACGGGTAAA
473	45	>HEL_CD855142.1	13	35.6133	54	1	GATGCACGTGATTCTCTAGGCTCGG
592	45	>HEL_7627Contig1	4	78.0512	56	5	GGATGAAGTGTCCAAAAAGGCGGAT
612	45	>HEL_CF095276.1	11	41.4332	49	3	GATCCACAGTTGTTCCAGATATGAG
695	45	>HEL_EL419787.1	13	43.7249	43	5	CATAAATACCTTGCAATTCCGGCTA
717	45	>HEL_EL456540.1	10	29.3463	56	3	CAGGTGACCACTAACTCGCAACCGA
722	45	>HEL_9241Contig1	5	19.6324	65	2	GATGGTCTTCTTAGTGGCGGAAACC
780	45	>HEL_12982Contig1	10	36.5085	45	5	GAATCCGAGCTTACAAGAAGGAACT
834	45	>HEL_1934Contig2	10	83.5684	62	2	TTACATAAAAAGAGTAGCTGGCACA
932	45	>HEL_EL415240.1	14	3.6782	49	5	CGAACGAAACCATGCACTGAGAGCT
956	45	>HEL_EE652835.1	15	47.702	55	0	AACAAATCAACTACGGACAACCTTA
1050	45	>HEL_2052Contig1	17	47.2056	48	6	AATGCTACACATGAACACCTCGAGG
1078	45	>HEL_5356Contig1	3	44.932	64	0	GCTTAATCTGACAAACCCCGAGAGA
1111	45	>HEL_12374Contig1	7	25.1817	50	3	AATCGATTCAAGATTTGACGGAGAG
1128	45	>HEL_EL476165.1	13	28.5201	61	5	CTCAATGTTGTAGAGAGGCAGAACA
1135	45	>HEL_BU023889.1	1	38.7265	58	1	ACACCTTGAAGCCAGTATCACCAGG
1186	45	>HEL_7793Contig2	12	59.6924	52	4	CAAAGCTTCCAAAGAGCCTGTAGAG
1190	45	>HEL_16674Contig1	5	38.4475	45	5	CAATCGTAGCCAACGAAATCTGCGG
1269	45	>HEL_EL471380.1	2	21.8092	57	0	AACATGATGAGGCACCAATGGAGTT
1280	45	>HEL_CD848029.1	9	18.9973	41	2	TATATCTACACAGGCCCACAAAAAT
1341	45	>HEL_DY918778.1	8	55.5381	55	8	GGTGCGACATATTTCGTCGGTGTTG
1360	45	>HEL_9813Contig1	8	41.4065	46	4	GACCTGACAATCTTCAGTAACCAAA
1380	45	>HEL_10939Contig1	3	34.1726	66	1	TTCGACCAGATTCGCCATGAGACCG
1404	45	>HEL_EE656669.1	11	41.4332	59	2	CATGCTGAAAAGATCAGTGTCGGAG
1415	45	>HEL_EL484588.1	15	44.6008	58	2	TATGTCTCAAATGAGCATTAAATCG
88	46	>HEL_EL483145.1	9	7.5504	54	2	TAGTAACATGGATGAACTGGTTCTC
122	46	>HEL_14260Contig1	5	45.1688	54	3	TTTGTTCCCGATACTCAGCCTCAGA
181	46	>HEL_CF077636.1	5	52.2513	62	0	GAATCGAGTCCCTAATTCCACTAAC
215	46	>HEL_EL420588.1	10	37.399	56	2	GACCACAATCCATCTGAAGCAAATG
271	46	>HEL_BQ916324.1	13	3.6243	52	3	TGATGATGAACCGACAAATAGAGTC
292	46	>HEL_EL427417.1	6	30.2618	50	7	TTAAAGTCGTCCTTGATTCGCTCAA
330	46	>HEL_3391Contig1	7	10.3177	48	5	AGTTAGCCGCGTTGATGGCACGTTG
340	46	>HEL_EE647564.1	13	4.2058	53	6	AATTAGTTGCGTCAATTAGTGAGTG
355	46	>HEL_13343Contig1	12	59.6924	56	2	TCTAATGCTTTTCTCCCACACAGGA
409	46	>HEL_12615Contig1	15	59.8519	45	4	GCCCATTTTACAACCTTTCATCCAA
458	46	>HEL_19679Contig1	14	29.8709	51	8	CATCCAAATTTCTAAGCTGCTGTTC
493	46	>HEL_16262Contig1	5	52.2513	51	5	TCTATCGCGGTTATTGTGGTGACCT
504	46	>HEL_13799Contig1	2	38.4325	54	0	GACATCCATCGTTTTGAAATCTTGA
509	46	>HEL_18852Contig1	1	26.7839	55	4	TCCAGCCTAGTTTCAAAGTCACCGG
626	46	>HEL_DY940856.1	8	30.8211	51	7	CCCTAGGTTGAAACGTGAGTCACAA
717	46	>HEL_19444Contig1	14	24.4983	48	2	GGTGACTCACTAACTCCATCCCTGA
736	46	>HEL_7496Contig1	15	46.5177	57	1	ATTGTTATCATCTTCGGTTGCTATC
809	46	>HEL_EL437923.1	3	33.378	50	1	TATCCTGGACTGAAGAATGACTGGG
813	46	>HEL_5799Contig1	4	47.1413	48	2	TAAATCTCTCTGGATCTCGAGCGAG
890	46	>HEL_1822Contig1	10	55.3049	58	0	TCCCAATTAAAGTCTGCAACGTGTG
966	46	>HEL_6838Contig1	10	29.3463	58	4	TAACTATAACAGCAACAAGATTGGC
979	46	>HEL_10862Contig1	16	42.5857	58	0	AACGGGTACGCGAACGAGTGTAGTA
999	46	>HEL_BQ979924.1	14	29.7626	45	6	TCAACTTCTACATGGTAAACAGTCG
1096	46	>HEL_EL446266.1	12	60.7689	42	5	CAACTCTTCAAGTGTATCGGATCCT
1133	46	>HEL_EE611803.1	9	17.4707	45	6	CCACATATTCATAGAAGGATGCTAT
1134	46	>HEL_1081Contig3	1	52.3072	52	4	CCCTTTCAAGCCAGTAGACGATACG
1135	46	>HEL_BU023209.1	1	38.1627	61	0	ACACCTTGAAGCCAGTATCACCAGG
1137	46	>HEL_1Contig200	9	58.6607	57	1	TACACCTAAGCTGAACTTTGCCTTT
1200	46	>HEL_CF084240.1	15	58.1321	44	6	ACGTGTAACAACCAACATGTCTAAT
1239	46	>HEL_1579Contig1	8	54.8176	54	4	CATACGTGTGACACTAACCGACAAC
1269	46	>HEL_EL456691.1	2	21.8092	61	1	AACATGATGAGGCACCAATGGAGTT
1318	46	>HEL_1593Contig2	11	51.3456	49	3	AATGTGAGGCAATTTTACGGTACCG
1365	46	>HEL_10568Contig1	10	36.5085	42	2	GACCTTTATCCGCAAACTTTTTGAT
1460	46	>HEL_EE626791.1	14	28.3329	48	4	TACGCTCACCATCGAATATCTCAAT
137	47	>HEL_BU030738.1	8	50.3041	49	7	ATCATTAATACCCAGACATCGTTCA
146	47	>HEL_13675Contig1	11	83.2121	63	0	TAACGACACCGTTTGCGATGAATGC
165	47	>HEL_9075Contig1	10	43.212	52	5	TGACACATGACCCATGGAACCACCT
172	47	>HEL_EE619078.1	5	38.4475	45	5	TCCAAACACCAAAAAGACCCCAGAT
225	47	>HEL_DY958454.1	12	52.0913	54	3	AAACACAAGCCGTGCAAACGATGCA
235	47	>HEL_1Contig140	3	44.932	60	2	GAATTTGATGCCAGGGTACGAGCAA
292	47	>HEL_EE633057.1	6	34.8725	52	4	TTAAAGTCGTCCTTGATTCGCTCAA
354	47	>HEL_10289Contig1	9	54.4371	56	4	CGTATTTTTTCTCCCAGCAGAGAAG
413	47	>HEL_EL452366.1	17	47.9598	52	3	TGTTGAGATGTTACAATTTGATCTC
426	47	>HEL_EL431925.1	10	43.212	66	1	GAAGTCGTTATAGCCAACATCAAGA
437	47	>HEL_20626Contig1	5	52.2513	55	3	CCGATGACATCATTAAACAAGCGAA
445	47	>HEL_BU029981.1	17	48.5887	50	7	ATGATACTCGTTCCGCTCCGCATCA
467	47	>HEL_1282Contig2	8	63.853	52	2	GTTTTCTTCTGTCACTCTGCGCACA
477	47	>HEL_3917Contig1	10	36.5085	50	3	CGTGGACAGTTCAAGCAACGCACCT
598	47	>HEL_15251Contig1	15	61.1663	51	4	TGATGAATGTTGTCACAGATCGATG
631	47	>HEL_2840Contig3	10	42.14	46	3	TCACAACACTTGAAATGCCAATTGG
643	47	>HEL_12504Contig1	8	41.4065	45	3	GAAATGATTTGCTTATCAACAGCTG
675	47	>HEL_15180Contig1	15	65.0819	47	6	GATCCACTCATGTGTATGCTTGCTT
780	47	>HEL_EL457168.1	4	42.2671	44	6	TTGACCGAGCTTGACTAAGACACCG
794	47	>HEL_DY911904.1	2	66.7836	45	1	CTGCGCAAACGCTCTTAAAGTAGGC
803	47	>HEL_21624Contig1	11	54.1413	44	4	GAGTTCTCACTGGATCAATTGGAAG
862	47	>HEL_EL455374.1	5	36.7037	47	3	CATGATTTGGAAAGCTTCTGATCCC
871	47	>HEL_12284Contig1	7	25.1817	49	6	CCAAAGCACAAAGGTTGACATTTTA
898	47	>HEL_16271Contig1	12	12.5778	48	7	AAAGGGTAACAATTTGAGGTAGCAA
945	47	>HEL_3215Contig1	6	46.7484	51	4	TGTCTGGTGCAACCTGTGCATCACC
997	47	>HEL_DY947051.1	16	61.9004	59	2	ACTGCAAATTACATCATGGCCGATT
1124	47	>HEL_BU029421.1	11	54.1413	60	2	TGGGTTGATAGTCGCCCAGCATCTT
1135	47	>HEL_BU021313.1	1	38.7265	58	3	ACACCTTGAAGCCAGTATCACCAGG
1189	47	>HEL_EE636131.1	8	24.5261	61	3	TGTTCACTCCAACGAAAGCATCTTG
1204	47	>HEL_1812Contig1	10	36.5085	46	5	TAACTGAACAAGAGGCGCAACGAGA
1226	47	>HEL_13069Contig1	1	35.8207	45	4	GAAGACCATCAATGTTGCCGAAAGG
1229	47	>HEL_2264Contig1	10	30.0668	52	4	TATCACAATCCACCCATAAAAACCG
1250	47	>HEL_4672Contig1	10	36.5085	47	5	TCCATTATTCACTCACAAGCGTCGT
1262	47	>HEL_910Contig1	8	51.2905	52	1	AAAAAAGCAAGTACCATGAGGCACA
1264	47	>HEL_DY910970.1	12	59.6924	61	0	GAAAATAGCAATTACGTGTCCAAAC
1269	47	>HEL_EL437636.1	2	21.8092	61	2	AACATGATGAGGCACCAATGGAGTT
1353	47	>HEL_716Contig1	5	33.5714	44	5	ATCGTAAAATCCGTATATCCTGTTG
1365	47	>HEL_10845Contig1	6	24.7784	57	2	CGACAGCTTTATCCTCAGAGCCTTT
1377	47	>HEL_11454Contig1	16	0.4722	43	4	TAATGCCGCGATTAACTTCACTAGC
1384	47	>HEL_8315Contig1	2	66.7836	48	6	CGTTATCCGATAATGAAGCCGCGTT
1417	47	>HEL_EE614511.1	5	0	53	0	TGGCCAAGTATGGTGTCTGCCTCAG
56	48	>HEL_DY944830.1	16	53.5124	40	4	GACTCCTGAGGAAGATGCGAACTCA
117	48	>HEL_EL480609.1	14	28.3329	52	3	AAAATTCCCCAAATCTCCATGACAG
120	48	>HEL_7753Contig2	17	44.4308	49	4	TTCCAACCCGTTGAAGCCATGGCTG
145	48	>HEL_DY949730.1	5	38.4475	44	3	CATTTGCGTCACCCTTTATGTGTGT
176	48	>HEL_3227Contig1	5	61.1572	49	2	CTCGAAGATCACCATTAATAGGGCT
296	48	>HEL_12375Contig1	17	35.6965	48	4	TACGTACTCGTGCAGATGATGATTC
391	48	>HEL_EL429670.1	7	10.3177	51	6	AAATGGAATTTACCTGCTGAGAGGC
394	48	>HEL_1Contig115	14	4.4527	50	4	GGAACAATTTCATTAGCTTCGTATC
495	48	>HEL_EE623829.1	1	11.7832	56	1	TATCTGGCTGGTTACGGAAGGAGAC
528	48	>HEL_EE658708.1	2	2.2379	49	3	TGGTACCGTACCGAACTTCATGTGG
564	48	>HEL_EL473385.1	4	42.2671	45	5	GCTTAGTCTGTAATCACAAAACTCC
625	48	>HEL_3434Contig2	8	0	55	2	ACTGTTGCTTTGAATCGGCGTTGAA
641	48	>HEL_EE616164.1	3	13.3157	51	5	CATAATGAATTTGCCACAACTCAGG
695	48	>HEL_11263Contig1	10	83.8104	62	0	CAATCTATCACCTTGCTCCACAATA
706	48	>HEL_EL430256.1	10	7.6541	59	1	GAATGCTTCACTTCAAGTACGTCAA
754	48	>HEL_EE609533.1	11	26.9875	41	5	CACCGATCACACTCGTCGTTATACG
770	48	>HEL_6170Contig1	15	63.1588	45	4	ACAGCCGTTCTCACAGGCCACAAAG
783	48	>HEL_270Contig1	14	28.3329	64	0	GCGGCAACGCTAACTAACAGCAATA
799	48	>HEL_EE653994.1	5	70.6483	56	3	TCTTCCTATGCTCATCAACATGCAC
876	48	>HEL_BU028107.1	10	40.2332	47	5	TCACACAAAAATAGTATATGCACTC
931	48	>HEL_2542Contig1	10	41.5561	47	5	TAAACAAACCTTATCAACCGCCACA
966	48	>HEL_EL479736.1	6	39.089	54	2	TCACATCTAAACAGCTGGCACAAGT
983	48	>HEL_1Contig929	9	18.9973	63	0	GGACCAGTACTCGATGTTGTCGTAG
1024	48	>HEL_10523Contig1	5	49.8905	50	4	TGTGAGTAAGAACCTGAGATGCTTC
1073	48	>HEL_DY929461.1	16	45.0753	48	5	TTTCCACTGACAGTCCCAATTTCTG
1091	48	>HEL_9886Contig1	17	47.5967	49	2	TCGACGATGAAGTACCCTTATCGGT
1135	48	>HEL_BU021313.1	1	38.1627	51	4	ACACCTTGAAGCCAGTATCACCAGG
1153	48	>HEL_714Contig1	13	43.3552	49	3	TCTTTGCGGAGTTGCTGCTACTGCC
1199	48	>HEL_EE613445.1	14	3.6782	56	2	GGCGTCATACAAAAACCTTTCTCCA
1200	48	>HEL_EL478087.1	15	71.5277	46	4	GAGGATCAACAACCAATCCATTCTC
1208	48	>HEL_5825Contig1	14	54.829	64	0	TGGTGACTGCACAAGTTCCCCGGTT
1210	48	>HEL_5168Contig2	9	22.9633	46	5	TTTAAACAATGCTTCAACTTGCGCA
1241	48	>HEL_3185Contig2	4	40.1377	56	0	GGCAATCCCACACTCCTGCATGTGG
1245	48	>HEL_2Contig62	5	33.5714	47	5	CAGAATTACACACATACTCGTTTAG
1361	48	>HEL_8916Contig1	8	0	44	5	TTCACAAAATCACCACTCACTTTGG
1375	48	>HEL_14978Contig1	8	45.2822	56	1	TAATCAGCGGATTAACCCAGTTGCG
1414	48	>HEL_20031Contig1	2	49.5775	51	7	GCATGTCTCAAATGACCTTGCTAAA
135	49	>HEL_BQ979500.1	12	44.2189	47	4	TTTAATACCCTACGGCCTGATACCA
271	49	>HEL_EE636584.1	8	39.0893	49	4	TTTAACCGACAGAGATCGATATCCC
272	49	>HEL_2116Contig1	5	49.8905	48	5	GATTGAGCAGCCGAAGGTTTTCCCT
280	49	>HEL_5342Contig1	12	50.2298	51	4	TAAAGAACGAGATGGAGACGCTAAA
363	49	>HEL_13283Contig1	4	42.2671	44	6	TGTTGGATGTTTTTGGCAGCAGAAG
422	49	>HEL_EE642747.1	13	52.5375	57	2	TATTCAACTTAGTGACTGCTGAAGC
425	49	>HEL_4531Contig1	8	0	52	4	AAAATTTTATCGAATACGCCAAAGA
447	49	>HEL_EE635618.1	11	56.937	56	2	TTCTCATTTTCGGATCCCCGCGATA
450	49	>HEL_EL450761.1	10	37.399	63	0	GTCACAGATGTTCGTCAACCCTCCG
462	49	>HEL_1541Contig2	8	54.8176	45	4	CAAAGTTTTCTGCAGCGGGATCGAG
487	49	>HEL_DY913298.1	5	10.3676	50	2	CATCTATTCAATTCACAGGTGTGTG
493	49	>HEL_EL415724.1	10	36.5085	60	2	AACATATCGGTTAGTGACAACTGAC
523	49	>HEL_9289Contig1	2	66.7836	48	6	TGTGAGACGGTACCCGACTGAGAAG
528	49	>HEL_12135Contig1	4	54.5918	47	7	CGGTACATCGTAATTAATCACAAGT
563	49	>HEL_2789Contig1	9	17.4707	39	2	GAATCAAGTGTAGCCTCTATACCAC
564	49	>HEL_CF088652.1	12	52.0913	49	4	GCTTAGACTGTACACTAAAACTCCG
581	49	>HEL_3651Contig2	4	0	58	3	CACTGGTGATAGTCGTCAGAGGTTT
604	49	>HEL_EL450230.1	12	50.2298	55	2	ACAAACAGTTGGTTTACATCGCACA
636	49	>HEL_EE606035.1	12	64.44	51	5	TGTGTATTCTTGATTAGCTGGTCCA
641	49	>HEL_EE620025.1	10	40.2332	54	4	TCAATAATTTGCCATCAGACCACTA
644	49	>HEL_1594Contig1	17	54.1955	45	6	TGAGGAGCCTTGCTTTGCCTTCGAA
673	49	>HEL_AJ542320.1	3	33.378	50	3	GATCAAGGCTGTGTTTTCATGACCA
717	49	>HEL_EL476556.1	13	48.5387	43	4	GAGTACTCACTAACTGGAACCCTAA
725	49	>HEL_CF090501.1	4	0	50	6	TAGAGTGCGTCTTCGAGAAAAGGAG
815	49	>HEL_18762Contig1	13	0	42	5	TAGGGTGCTCTGTTTTGGCTTTGAA
822	49	>HEL_18387Contig1	12	66.0887	51	5	CTGAGATGAGGCCTGCAATTGTTTT
841	49	>HEL_2405Contig2	10	37.399	53	1	TGACAATCAAAACGTAGGTGCAACT
1000	49	>HEL_3343Contig1	10	12.8903	57	1	TCCAAATATACACAGAATGCCCACA
1028	49	>HEL_810Contig1	14	29.8709	55	2	CACCCGTAGAAGCAAATGATAGTTT
1037	49	>HEL_DY917639.1	13	48.5387	52	4	AATGTTCTTGAACCCTTCGCACGAA
1065	49	>HEL_2545Contig2	17	28.6378	53	3	GCCTTGCCGACAAAGCCACGGGACA
1089	49	>HEL_8891Contig1	4	53.2698	55	1	CTCAGTTTAAGTTTAGCATGTGCTG
1093	49	>HEL_EL471833.1	17	45.8787	49	6	GGACTAAAGTGTGTCGTGCATACGA
1135	49	>HEL_BU022751.1	1	38.7265	61	0	ACACCTTGAAGCCAGTATCACCAGG
1164	49	>HEL_22083Contig1	9	21.4614	43	3	TGATTGCAAGGAGATTGTACTTACC
1165	49	>HEL_21393Contig1	2	2.2379	61	2	AACGCATTGGAGATTTCTATCTGCA
1233	49	>HEL_18039Contig1	16	8.6749	58	5	AATTGGGCCACTCGTAATTGGTCTC
1313	49	>HEL_8112Contig1	12	32.7285	51	0	CATTCAGACATAATTCTCAACAACT
1334	49	>HEL_15728Contig1	14	2.2623	53	5	GACGAATTATTCCACCCTGGCCTGG
1335	49	>HEL_2888Contig1	10	83.6894	61	0	GGCTATCAGTATTCAACCCATGTAG
1348	49	>HEL_5704Contig1	6	19.8319	48	6	TAGTTGTGTATATCTCACCCACCCC
1410	49	>HEL_EL429124.1	10	43.212	37	4	CCATATCTTGCAATGGTTTCTGACT
1427	49	>HEL_AJ437889.1	12	54.0731	53	2	CACTAAATGGATGGCGAACTAGCCC
52	50	>HEL_13623Contig1	7	65.2754	52	4	ACACCTTGCGGATCTAATGCCCACT
70	50	>HEL_EL461578.1	11	60.0539	47	6	GCTAAAGTGGTAATTAACAGACTCA
75	50	>HEL_DY943905.1	9	18.9973	58	0	TATGACTCTGCTGGTGTGAAGGTAC
120	50	>HEL_CD856372.1	3	37.2881	58	2	TATTCTGACCCGGATCAAATGGGCT
152	50	>HEL_EL449917.1	15	69.2956	56	0	GATACACTGACCTCCACGAACTAGG
299	50	>HEL_6014Contig1	3	19.8688	42	5	CATTAGGCTATCGTGCCCAAGGCCG
335	50	>HEL_1914Contig2	3	37.2881	59	2	TATCAGTTGGCGAGATTGTTTTCGT
391	50	>HEL_EE610267.1	15	8.477	58	1	ACATCAGTAATTTTGCGATATCGCG
403	50	>HEL_11578Contig1	4	44.9123	52	6	TGTCGGAGCATTTCCACGAGTGTTG
404	50	>HEL_EL426118.1	10	37.399	42	4	CACTTGGATGCATTTGACCGATTGG
413	50	>HEL_DY917666.1	4	55.2528	54	3	TGTAGCAGAGTTACAGCGGCGATGA
429	50	>HEL_9943Contig1	9	21.4614	54	3	TTATCGCCTTATCCGTGTAACAAAA
430	50	>HEL_DY941781.1	17	47.5967	65	0	GATGACGACTTATCACAGTTATCAG
540	50	>HEL_15695Contig1	17	43.7047	48	4	GATGGACTCAGTAACTCCCTCCAAA
597	50	>HEL_3651Contig2	4	0	46	4	CATGATTGCTAATGTCTTGCCGACC
600	50	>HEL_2550Contig2	17	48.5887	44	4	GAGACGTTTGGTCTTGGCTCAAACG
630	50	>HEL_9564Contig1	10	44.549	48	5	CCTGGACCATTGAATTGAACCTTTG
760	50	>HEL_9452Contig1	14	53.9893	51	3	CATCCGAAACTCAATTATTACAACA
765	50	>HEL_EL416298.1	17	47.2056	47	3	CAAACTCACTCTCGTATGTATGTAA
828	50	>HEL_7609Contig1	4	58.7059	50	7	GCTTGAAGGCTGAGATTGGGCCAAT
834	50	>HEL_EL488081.1	8	34.82	51	3	CTTGATCGAAAAACGAAACGTGCTG
860	50	>HEL_1Contig323	13	12.6364	56	4	TTCTCTTAAAGCAGCCTCGTCAATC
870	50	>HEL_20591Contig1	17	11.7325	56	3	CAACGGCTGCAAAAATTCGAATTTT
894	50	>HEL_10297Contig1	10	40.2332	57	1	TACACACTTAACATGATCATCACTG
916	50	>HEL_13946Contig1	1	48.2494	44	5	CAGTTGAAATAAACGTGTCTTCTGC
923	50	>HEL_17697Contig1	11	42.7592	55	3	TGCATACTCCATAAACAGATCATAC
943	50	>HEL_4167Contig1	16	27.7763	54	1	TAGTGAACAACCCTGCTATCTCAGC
949	50	>HEL_9238Contig1	9	32.4195	55	3	CACGCAAAAACTATGCAAAAACAGG
1008	50	>HEL_3202Contig1	17	57.8284	47	6	TTTTGCAGGAAGGAAGTCATGAGTG
1036	50	>HEL_1Contig216	6	34.8725	46	3	CAATTTCTCAGAATGCAAGTTGCAA
1038	50	>HEL_1690Contig1	16	47.0939	52	4	TAGACCTTGAACACCCATGACTCTG
1041	50	>HEL_EL430859.1	7	31.9423	40	4	TCGTACTTGAATCCGGACCATAAAC
1085	50	>HEL_EE613602.1	11	37.3656	51	7	TAACCCAAGGGCAGAAAAAATTATG
1086	50	>HEL_20126Contig1	11	54.1413	49	4	TATGATCTCCAAGGCAGAGTAGAGA
1121	50	>HEL_13924Contig1	5	40.9041	45	4	CGGTCAAATAGGACGATTGTGCCAC
1205	50	>HEL_EL448715.1	3	48.8751	46	6	GCAAGTTGACAAGCTCTTCACCTGT
1212	50	>HEL_18782Contig1	2	38.4325	55	1	TAGAATTTCAAACAGCACTACTCCA
1219	50	>HEL_EE626453.1	12	44.3399	46	6	GATAGAAGCTCAACATTTCGGTGAC
1225	50	>HEL_17787Contig1	1	11.1465	56	4	GCAAGACGATCAAGGATAGAAACAA
1277	50	>HEL_EL442480.1	4	95.5375	57	2	GAGTTTCCAGTTTCCGTTGCAGCGA
1309	50	>HEL_13107Contig1	13	41.2496	47	2	GATTGAAAATTTGCAGATGCCATAT
1468	50	>HEL_1120Contig1	17	47.5967	54	1	AACATGAGTTCATCACACCCTATAG
1469	50	>HEL_181Contig7	5	49.8905	51	6	AATATACTCTCATCACCCGTCTCAT
26	51	>HEL_14122Contig1	9	63.7577	50	4	TCGAGCTTAGGGTTGACGCTGATAC
59	51	>HEL_275Contig4	3	38.8865	54	2	GGCAAACAGGATACTGCTATAGTTA
117	51	>HEL_16773Contig1	13	42.6158	65	0	TGTCATTTCCCCAAGATAGCCTCTT
188	51	>HEL_1295Contig2	14	29.7626	51	3	GCCTAATCTCCGTAACTCTTGTCGT
194	51	>HEL_EL478525.1	1	8.6879	43	5	TGCTAAACTCCTTGTCAAGCACTGA
207	51	>HEL_EL482759.1	14	10.4156	44	6	AAAGACCTCCACAGGTGATAACTAT
224	51	>HEL_851Contig1	6	43.9385	60	3	GAAATGAAGCCCGAATGAGATCGAC
263	51	>HEL_EL457015.1	3	52.4797	57	3	TAGTGTTACGTTACAAGTGGAGAGC
272	51	>HEL_EL487648.1	12	59.6924	51	5	GAAGACTGCCGAAGTTCACCGGGAA
274	51	>HEL_DY933249.1	2	30.7924	46	3	GAATAACCGATTGCAGGTGGTGGAA
284	51	>HEL_4303Contig1	13	35.6133	47	3	CCGATTTTCGGAACCCAGGTGCCAA
302	51	>HEL_144Contig3	15	45.5593	67	0	ATTAAATGTCGAAAAACAACGGAGT
328	51	>HEL_DY946823.1	3	33.378	47	3	CTCCTTCCGCGTCTGGGTTTTTTGG
380	51	>HEL_EL449943.1	1	1.5534	51	7	AGCGCTCCTCTTTTGCTCTCTTCAA
420	51	>HEL_14052Contig1	10	40.2332	52	4	TCAACCGCTTAATCTGAGAAATAGT
478	51	>HEL_8694Contig1	11	24.5262	60	3	GGTTTTTCAGCTTGGATCATTCGTT
505	51	>HEL_EE630565.1	13	52.5375	50	2	ATACTCCACGTTCTCGGGATCAGTT
532	51	>HEL_CF076210.1	13	1.8122	53	1	GATTCCTGGTATTGCATTTACTCCT
545	51	>HEL_EE651459.1	9	38.8913	44	5	GCAGCGAGTTGTTTATCATAAGACA
606	51	>HEL_CD857265.1	8	43.7865	43	5	CAGGATACCTTGGACTGAAGATTGG
613	51	>HEL_EL482543.1	12	59.6924	49	3	TTACGATGTTGTGCGGGTCAAGCGA
652	51	>HEL_DY939760.1	9	24.4019	45	6	GACATTTGGTGGAATACCTTTGTCA
665	51	>HEL_4218Contig1	10	36.5085	60	1	CCATCGGACGTGAGATTGACAAGAC
784	51	>HEL_DY924710.1	15	65.2634	47	3	TAATTGGGCTATGTTTCAACTGGGC
803	51	>HEL_EL453222.1	13	10.705	52	5	AACAATAGCCTGTGTTTTGCCAAGG
827	51	>HEL_BU031738.1	3	56.9333	49	2	CAAAGTAAGCTGTCAAGGCCCAGGT
866	51	>HEL_11265Contig1	9	14.5966	43	5	CAGTAGACTCAAACTTTGGAAGAAG
894	51	>HEL_230Contig2	16	8.6749	56	3	CACACGCAGCTTAACATTACATAGA
898	51	>HEL_2665Contig1	14	49.4864	44	3	CACAGACGCAGTAACTGATTAATCG
955	51	>HEL_EE626001.1	9	26.0266	58	2	CGAACAATGAACTGGCTATTGCGGT
987	51	>HEL_EE606216.1	11	72.8006	50	5	GCCTCTGAGATACCGCTTAAAGCTC
1051	51	>HEL_10263Contig1	10	41.5561	55	3	TGACTCATCATCATGAATTCCCTTA
1071	51	>HEL_7416Contig1	4	41.7949	49	5	TGGTGAATTGACCTGGGTTGATGTA
1073	51	>HEL_12800Contig2	8	45.2822	52	6	GGATTACTGACTTTCTCACCATTGT
1075	51	>HEL_16779Contig1	16	45.5291	55	1	TGTTTGACTGACTGAAGCACCCATA
1096	51	>HEL_EE615602.1	3	23.6311	40	4	TGGAGATTCAAGTAATACGACTACC
1156	51	>HEL_9579Contig1	9	18.9973	53	5	GAATGATATCGAGTTGGGAAGTCCG
1161	51	>HEL_18032Contig1	1	8.6879	48	5	CAAAATTCAGAGTTAACAAAAGCAT
1184	51	>HEL_EE610750.1	5	44.0505	60	1	GTTGACCCAAATCGAGACCTGACCA
1206	51	>HEL_EL466268.1	9	63.9463	62	0	TCTGAAGTCACAAAGCAACGGATTT
1216	51	>HEL_1546Contig1	10	4.3682	63	0	GCATCCGTGTCAACATGTAATATAA
1259	51	>HEL_EL438708.1	2	32.8226	49	5	GACAATACGCAACACACACAATACT
1271	51	>HEL_EL474568.1	8	33.7695	45	3	GAGAGATTAGCACTACTCGAGTTCA
1292	51	>HEL_EL418986.1	3	19.8688	41	5	TGTCTTGAATCAGAATCGTAAGATG
1319	51	>HEL_CD857475.1	8	50.3041	54	4	GGTTGACAATTCTCAGCGCCCAGTA
1338	51	>HEL_EL446512.1	9	7.5504	55	0	GGTGCCCTATTTAAGTTGCACTGAC
1385	51	>HEL_15251Contig1	15	61.1663	52	1	TACGAATCGATAAACACGAAGACGG
1429	51	>HEL_18545Contig1	12	46.5406	63	1	TAAACACAGATGTACTTCCCGGTCA
75	52	>HEL_511Contig1	17	52.1167	58	1	TCCTCAGCTCTGGTGTTAATGCAGG
116	52	>HEL_4402Contig2	16	53.5124	56	1	TCCAATGCACCCCAAAAGCTTTTCT
131	52	>HEL_3212Contig1	4	64.6352	58	3	CATTTCGGCCCTGAGATTGACCCTT
133	52	>HEL_CF094003.1	14	30.0874	64	0	TATATAAACCCTCCACGACAACGAA
143	52	>HEL_366Contig3	8	14.856	64	2	TCGAATGGACCGCAAATTTATAACC
164	52	>HEL_5237Contig1	13	42.4343	40	1	CCAAACTGCCCATCTGGGACGATCA
218	52	>HEL_12451Contig1	15	38.219	49	7	ACTTATCCGCCCAACTACTACTATC
254	52	>HEL_EE630583.1	11	25.3466	55	4	CAAGTTGAGCCGTTCTGAGAGTCGT
324	52	>HEL_1340Contig2	11	46.6429	50	4	TTAAGAATCGCGAAGAAGGTTTCCC
349	52	>HEL_78Contig1	14	4.6342	42	2	TGCTTGCCATTTTTGTTACAGCTTT
356	52	>HEL_963Contig1	8	61.1162	50	6	GTTCCATTTTCTTGTCCAGCTGGCG
466	52	>HEL_18751Contig1	5	49.8905	62	0	TGCGGAAGCTTCTTTGCGCGTGTGT
468	52	>HEL_EL452112.1	10	33.503	45	3	TGGAAAATTCCTGCAAAAGAGAGGT
469	52	>HEL_6743Contig1	5	52.2513	55	3	TAGAACAGATTCCAGCGAAGAAGAC
513	52	>HEL_CX945844.1	14	15.7865	46	3	TAACAAAGTTCTAGACAGTGCTGGT
516	52	>HEL_BU034361.1	7	8.1357	59	2	TTGACAAAGTTGGTACAGATCGCTA
523	52	>HEL_EE613229.1	13	50.9456	51	3	TAGATGGCGGTACCTGTCAAGATAC
625	52	>HEL_4982Contig1	5	49.8905	48	4	CACAGGTTCATTGTCTGAAGAAGGC
644	52	>HEL_EE616661.1	12	12.5778	50	7	TAACTTCTTGCTAAAACATGCCTGC
723	52	>HEL_CX947972.1	10	36.5085	48	4	TCCTTTTCTTCGAGTGATCATTTGG
797	52	>HEL_19560Contig1	9	54.1965	53	0	GAGGTCGAGCTCAAACTCCCATATG
817	52	>HEL_1587Contig3	5	49.8905	50	4	GACTTTTCTGACACGTAGAGGAAGA
893	52	>HEL_11454Contig1	16	8.6749	50	3	TGCCGCGATTAACTTCACTAGCAAG
901	52	>HEL_EL474374.1	15	47.702	51	1	AGGCGATCGTAAGTGAGGACTTTGA
1021	52	>HEL_EE653699.1	12	48.6824	64	1	AATCTGAAGCGAATAGAACGAGCAT
1056	52	>HEL_16639Contig1	17	47.5967	48	7	TCCATGATGACGACGAACCATCATC
1066	52	>HEL_EE625579.1	4	64.4537	68	0	TTTCATACGACAATTCACCGCATGC
1082	52	>HEL_11364Contig1	17	28.6378	57	6	GAACATGATAAGGTAGAGTGGCTCC
1111	52	>HEL_EL472157.1	2	22.3769	51	5	GAGCCATGCCAAGATTGAGCCGAGA
1139	52	>HEL_EL419260.1	14	68.1059	52	3	TGACTGCCAAAGCTGCAAATGTTGC
1183	52	>HEL_EE627063.1	11	35.0045	54	4	GATCTGAAATGAGCCAAGACACCAT
1223	52	>HEL_EL465246.1	13	4.2058	44	5	CAATCCATCAATCAACGTAGAATAC
1326	52	>HEL_8142Contig1	4	42.2671	47	3	GGAGTAGAATAGAACGCCGCCTTCT
1338	52	>HEL_16195Contig1	9	7.5504	52	5	GGTGCCCTATTAAAGTTGCACAGCT
1377	52	>HEL_5781Contig1	13	38.2636	46	5	TAGACTCCGATTACTGAACTGTTGG
1406	52	>HEL_EL434781.1	13	52.5375	55	1	GCTCTATTCTGATCAAAACGCCTAA
63	53	>HEL_EE629755.1	7	15.0052	44	2	CGCGGTGATTGGGAGACCATAGAGT
90	53	>HEL_CD847698.1	11	58.3349	60	0	GGTTCACATGGAGCTAGAGCTGTCA
195	53	>HEL_7928Contig1	14	55.1409	50	5	GTCTGAACTCCTCTGCGTCATCTCC
210	53	>HEL_BU029926.1	14	55.1409	60	1	TAATTGGTCCATAGACGCCCACGAA
259	53	>HEL_EL426665.1	10	37.399	60	1	CTATTAAACGGCTGCATTTTGGGTT
308	53	>HEL_19819Contig1	16	53.5124	51	6	ATTCACACATGATCGAAGAACCCGA
318	53	>HEL_EL426170.1	16	56.1144	54	4	GAATACCCGCAGAACAACATCACGG
334	53	>HEL_9094Contig1	7	10.3177	55	2	GGATTTGAGCGTGTATTATTCATCA
406	53	>HEL_17073Contig1	8	24.6005	48	6	GCCCTTTTAATCTCCTGTTTGTCAG
446	53	>HEL_13675Contig1	11	83.2121	62	0	TGTTCGTGTTCCGATTGGCCCCTGG
496	53	>HEL_EL474880.1	8	14.856	42	5	TAATGGCGGTTCACGCAAGAAGAAG
512	53	>HEL_EL427856.1	4	58.7059	64	0	GTAAAAGTTCCCTAGCTAGCTCATG
515	53	>HEL_AJ437740.1	1	34.5841	62	0	CGTTCAGTCAGTTCGTTAAGTTTCT
533	53	>HEL_1157Contig1	7	8.4228	47	7	TGTCGCCTCGTATTTGCTTAGTAGC
591	53	>HEL_CD846970.1	6	0	59	3	AGCTTAGATTGTCCGTACGCCAGTA
593	53	>HEL_5612Contig1	7	20.7967	46	6	TCTTAGTTGTCTTCCCTGCCTTTGA
607	53	>HEL_CF090045.1	5	52.2513	50	2	TATGCTCTTCTTGGTGTCTTTGCAG
609	53	>HEL_11643Contig1	17	33.6323	52	4	CGTCTCGATTTGTTTAGGCAGCACC
677	53	>HEL_EL436742.1	5	52.2513	61	3	CCGATCGTGTGTGATAGTTGGCGGC
688	53	>HEL_4831Contig1	11	35.9947	58	1	TCCTCGCCCTTCTGTACCAAAGTCT
716	53	>HEL_16260Contig1	16	60.8592	49	3	TTTGAAACTAGGAAGAGCACCGGAT
768	53	>HEL_DY956327.1	17	47.5967	62	1	TGATGACGACTCTCTCAGCAGCTGC
772	53	>HEL_867Contig1	3	70.1591	48	4	GATCGCCATTCTCATCAAAGAGAAC
805	53	>HEL_EE660010.1	3	45.238	54	4	CCGAGCAGAACTGTGATGCGGGTAC
813	53	>HEL_4831Contig1	11	36.1944	45	5	TCGCCCTTCTGTACCAAAGTCTTCA
833	53	>HEL_6219Contig2	13	3.6243	46	4	TCAGTAAAAAAATGTACATGTGCGG
895	53	>HEL_14470Contig1	10	42.14	45	5	CGACGGAGTAAAATCTGAAAGATTC
1026	53	>HEL_BQ976107.1	9	81.785	57	2	GACATTGAGAGAAACGAATTCCATA
1036	53	>HEL_EL447792.1	9	21.4614	45	1	GATTTGATGCAGAATTACTTGCTGC
1060	53	>HEL_BU019814.1	3	54.5271	44	6	GTAGGTAGACCGTAGAATCTCTCTG
1069	53	>HEL_1Contig496	8	54.8176	50	5	TGCTTTCGAGACAACACCTCAGTTG
1094	53	>HEL_4980Contig2	12	52.0913	59	3	ATGTGTGTTAAGTGCCATGGTGATT
1154	53	>HEL_15375Contig1	10	36.5085	57	2	CAGCAATCTGTGGAGTTTGGATTCC
1203	53	>HEL_2987Contig2	4	40.1377	48	5	GAGAGGAGACAACAAGAACTCGACG
1236	53	>HEL_EE652341.1	5	54.6122	46	6	GGTTTACACGTACTCTCCAAATGGG
1369	53	>HEL_18746Contig1	6	54.8115	41	4	GGGACACTATCTAGCATCACCCACA
1404	53	>HEL_EE623376.1	8	14.856	48	4	TCTCAGGTTGATCCGTGGACGTCTC
1445	53	>HEL_2967Contig1	10	45.2705	58	2	GAGAGTGATACATTGACATCGTACA
23	54	>HEL_EL431300.1	5	38.4475	45	4	CCCCATACGGTGACGGTTAGAGCAT
69	54	>HEL_9647Contig1	3	19.8688	51	2	TCCGCTATTGGTCAAGGAAGCCGAA
122	54	>HEL_DY936714.1	5	52.2513	46	4	AACATCTTCCCGTCTAATGAAAACA
129	54	>HEL_EE610572.1	10	37.399	52	1	TGTGCATAGACCCTCTGACGATACC
159	54	>HEL_8349Contig1	17	48.1413	47	3	GTAAACCCACCAAGAAATTGTGATT
160	54	>HEL_9239Contig1	3	45.238	57	3	AAATGTCATCCCACCAAGAAGATTG
170	54	>HEL_EE612745.1	9	36.9494	54	2	TGCATGTATCGACCACTCATTCCGA
207	54	>HEL_9979Contig1	16	95.4545	55	5	GCATCTGTACTCCAAGTGACGCTTA
220	54	>HEL_4531Contig1	8	0	63	1	CATTTATCGCGCCGATAGATTTTAC
242	54	>HEL_20Contig1	1	34.5841	56	1	GTCCTCCCGGGTAATCTTGATGCAA
291	54	>HEL_EE614810.1	16	54.3749	54	1	CAACGCCTTCGTCAGAAGAAGAAGC
349	54	>HEL_DY915597.1	10	36.5085	52	6	GGCTCGCTTTTTGCCAACGTTTAAC
383	54	>HEL_EE640260.1	9	36.1839	58	3	CGTCACTGACTTTCATCACAGCATG
427	54	>HEL_22104Contig1	12	50.2298	55	5	AACCGCTTTATGCTCGTATGGCAAG
437	54	>HEL_8130Contig2	10	42.7238	48	4	CAAGATCCACATTACAAATTACAAC
474	54	>HEL_EL480322.1	12	54.0731	65	0	AGCATGTGACAATTCTGCCGACAAC
502	54	>HEL_7Contig19	8	17.9324	52	2	CTTCCATACGTTTGACTCGATGTCC
531	54	>HEL_BU029700.1	15	46.5177	46	6	CAATGATCGGGTATTTTGGAGTAAA
547	54	>HEL_EE641363.1	5	40.9041	44	3	TTCACTGTTGTTCGCAAGAGATGCA
558	54	>HEL_DY938896.1	8	10.7955	42	4	CATTCAGCACAATGTTGAAGGATCA
561	54	>HEL_CD852572.1	3	34.1726	46	3	TCCAACATTGTACCATGACTAGTCG
611	54	>HEL_CX947004.1	8	1.7083	53	3	CAGTAAAGTTGTAGTGGCAATCCAC
664	54	>HEL_9301Contig1	5	38.4475	60	0	GAATTTGGTGACATCACTGCTGATA
673	54	>HEL_EL484062.1	1	24.1278	59	3	GAATCCCTGTGTCGTGAATTGTTGA
703	54	>HEL_EL473385.1	4	41.7949	44	5	CTGAATTTACTTGTTGAACACATAG
719	54	>HEL_4663Contig1	9	21.4614	52	2	CACCGAAACTATGAGGATGTACAAG
798	54	>HEL_9154Contig2	5	40.9041	48	1	GGCTTTCTGCTCCAATCGGTCATCG
837	54	>HEL_EE615684.1	4	47.4801	54	3	AAAAGTAAAACGTCAGAATGCTGCC
857	54	>HEL_EL477163.1	11	3.5049	54	2	GCCCATGCTAAAGTTCCCATGCTCG
898	54	>HEL_4349Contig1	6	30.0619	58	4	TAGAGAGATGTAACCGCCGCTATTT
951	54	>HEL_EL462312.1	12	60.7689	60	1	TGTTGCACAAACTCTATACATATCC
1013	54	>HEL_21796Contig1	10	36.5085	51	1	TCAACACACGAACTTTACCATAGAT
1057	54	>HEL_DY945123.1	7	54.0023	46	5	GGATCCGGACTAGTAAATTCTCAAA
1098	54	>HEL_EL482794.1	1	19.2235	65	0	CGCATCGATAAAGAAAGCATTTTCA
1119	54	>HEL_1685Contig1	17	51.0773	57	2	CGTGATGATTTAGTGGAGCAGCACA
1205	54	>HEL_EE643970.1	10	39.7794	47	7	TAGAGTCAACAAGCATCACAGATTC
1236	54	>HEL_DY911126.1	12	44.2189	47	7	GGAACATACACGTGACCCTCATTGA
1344	54	>HEL_BU019486.1	4	40.1377	63	0	GCAACCGTATAAGCGTAAACTAATC
1377	54	>HEL_EL433933.1	15	25.0984	52	4	TCTGGCCCGATTACCCATGTCTTTA
1378	54	>HEL_EL460115.1	11	83.2121	55	2	ACTGACCCGATTGATACCATTCTGA
1432	54	>HEL_11174Contig1	13	1.8122	52	4	CTTGGTTGCAGATGAACCGATAACC
1450	54	>HEL_CF092350.1	3	44.932	59	1	AATAAAACATACCATGGCAACTGCT
1480	54	>HEL_EL416340.1	8	37.1039	52	3	CAATCGAGCAACATGTAATCAACAA
79	55	>HEL_CF095244.1	5	59.869	48	5	TATGTCCTATGGTGATGCAATCACG
103	55	>HEL_EL489476.1	15	64.1551	56	1	GAACTAGGGCAGATCAGTGAAAAAA
270	55	>HEL_8147Contig1	3	40.9017	46	3	TCAACAACCGACTTTGGATTCACAA
282	55	>HEL_10274Contig1	13	38.2636	54	1	CCAAAAACGATGAACCCTAATCGAT
387	55	>HEL_EE636015.1	17	47.2056	49	3	AAATGCAGCCTTTGTAGCGTCATAT
388	55	>HEL_5413Contig1	5	36.7037	49	2	AAATGAATCTTTGAACCCTGCTCCG
436	55	>HEL_222Contig1	11	79.9058	59	2	CAAACCGATTAGATGATTACTCGAC
441	55	>HEL_21742Contig1	10	43.7001	44	5	TACTTTTTCCCCACGAGTGAAGATC
478	55	>HEL_EL472388.1	17	47.2056	42	5	CACTTGATTTTCAGTAGGAATTTGT
495	55	>HEL_16432Contig1	11	9.9047	50	6	TAGGTGTGGTTACTGCATTGGCAAG
505	55	>HEL_4533Contig1	9	24.2204	46	6	AACGCGGCGTTTCCCTCAATTTGTG
520	55	>HEL_17824Contig1	2	28.5365	48	5	TGTGTTGGCAGTTATATCCCGTGGT
561	55	>HEL_EE626076.1	2	21.8092	44	6	GCCGAATTGTACCATACTCGCTTCT
581	55	>HEL_EL475857.1	4	62.4601	51	5	TACTCGAAGTCGTTTAAGCTCCCCT
602	55	>HEL_EE610339.1	10	4.1262	60	4	CCCTGCGATTTGGAAGGAGCCACAG
647	55	>HEL_EL420193.1	3	16.4405	43	5	CCCTAATTTGCAGAGGGAAGTCGAT
671	55	>HEL_683Contig1	11	58.3349	63	1	TATGACTTCTGTGGCGGCTTTTAGA
691	55	>HEL_20817Contig1	8	15.8814	51	5	TCAAGAAGCCTTTATCACCGAGATG
717	55	>HEL_EE612931.1	8	56.9476	44	6	GCCGCAACACTAAGGACTAAAATTA
739	55	>HEL_1424Contig1	12	46.5406	48	7	ACAGAGAATTCTAGATGCTGATCGA
763	55	>HEL_3752Contig1	13	31.3395	54	2	GAAATTTCTCGGACTCTATAGCTGG
841	55	>HEL_EL430017.1	4	42.2671	55	4	TAGTCGAAAACTCGGAGAGCTTGCC
864	55	>HEL_18863Contig1	12	46.5406	57	3	TCTGCCAACAAAAACCAATAAGAGG
888	55	>HEL_8001Contig1	5	38.4475	51	1	TACACACCAAATGCACATAAGTTGC
892	55	>HEL_4440Contig1	6	30.2618	55	4	TCGGGTTAACGCCATGAACATTGCA
901	55	>HEL_EE615897.1	8	15.8814	64	1	TAACCGTAAGGAAGCCTCTGCAGAC
919	55	>HEL_DY925435.1	5	36.7037	64	0	TGACATGTGTATAACAGGCCCCGTT
931	55	>HEL_DY955313.1	17	52.1167	63	2	GAAATCAAACCTCACCAATTGACTG
938	55	>HEL_20658Contig1	14	4.6342	61	1	CGGGAAAACGATAACCAGCGGATGA
952	55	>HEL_EE626023.1	12	44.2189	54	2	AACAACGAACTTCTGCGATTGCTGC
956	55	>HEL_10447Contig1	14	0	50	4	CTTGTCCACAACTTCAAAATCCGGA
990	55	>HEL_CF092350.1	3	44.932	55	0	ATAAAACATACCATGGCAACTGCTT
1017	55	>HEL_9177Contig1	8	16.9069	47	7	TGCGATGAAGGAATTGGAAGATAGA
1024	55	>HEL_1992Contig2	8	43.5534	46	6	CGCATAGAGAAGAACGGTATTACGT
1072	55	>HEL_8731Contig1	3	60.6173	63	2	TAAGCACATTGACGAACACACGATG
1094	55	>HEL_11489Contig1	8	41.4065	48	3	GTGATGATTGAAGTGACGTTGTGAA
1111	55	>HEL_17444Contig1	3	31.9461	63	1	TCACAACCAAGATCATCCATGACTG
1115	55	>HEL_BU034265.1	16	52.6295	58	2	CCTGGACTGCTAGGGTAGCCTGCTA
1129	55	>HEL_EL424725.1	9	53.8335	43	4	GTTCTTTAGATTCGACATTGCACGC
1179	55	>HEL_EL435245.1	1	6.4151	50	5	AGGAACATCGAGCTGCAGAAACAAG
1225	55	>HEL_EL445059.1	1	28.3001	46	4	CAGTAACAATCAAGCTTCCAACAGA
1234	55	>HEL_16198Contig1	17	38.8901	65	1	TGCTCCAAACACCTGATTCGAATGC
1287	55	>HEL_13334Contig1	11	66.6605	52	6	CAACGTCAACAGATCCAATCAATCG
1358	55	>HEL_19591Contig1	10	30.0668	53	2	TCCTATAAATCTCGGTAAGTTGCGT
1379	55	>HEL_21252Contig1	13	32.963	52	4	CAATTAGCCGATTGTTCACACAACA
1438	55	>HEL_EL412518.1	12	54.0731	52	2	TACTGAGACGATGCACAACGTGATC
1442	55	>HEL_4292Contig1	14	7.0167	44	6	TAAGCCCCATTGAGAAGTAAATCAC
1464	55	>HEL_11246Contig1	1	8.6879	35	3	GACTGGACCATCATCTTTTCTCGAG
24	56	>HEL_18901Contig1	14	7.0167	44	5	GCTTCTGATCGGTGTGCACAGGACA
80	56	>HEL_EE606351.1	9	48.1259	48	3	TTGTCATCTTGGAAGCAAACCGTCC
125	56	>HEL_19946Contig1	5	49.8905	45	2	TACTGCTGCCCCTTGATGATTCCGG
143	56	>HEL_DY956670.1	10	36.5085	43	5	AATGGCGAGACCGAGTCACTGTGAA
148	56	>HEL_1798Contig1	12	60.7689	52	3	GATGGATAACCTTGTATGTGGTGAC
230	56	>HEL_EL418502.1	3	10.5217	63	2	GATGCTTTCGCCAATGTTATCATTA
255	56	>HEL_105Contig13	5	52.2513	56	2	GATTACAGCCGTCAGATGTAGGCCA
269	56	>HEL_16775Contig1	13	46.1318	57	3	TAAAACCGAATTTGTCATCAGACTC
278	56	>HEL_1351Contig1	3	44.932	58	1	CCAAGAAACGACTTAGGATGCAACT
309	56	>HEL_EE610522.1	8	14.856	62	0	GACGAAATCGATTGTGATGCTGTGT
341	56	>HEL_EL431561.1	9	20.2294	53	1	ACCGAATTGCGAAGAAAACGAGATA
368	56	>HEL_EL491869.1	3	17.1183	47	6	TACATCAGTTTTGGTTCGATCAAGG
383	56	>HEL_EL435121.1	15	44.6008	48	5	TAACAGTCTTTCCAACATTTCTCCA
448	56	>HEL_EL488506.1	17	46.2417	45	4	AGAACGTTTCGAAGCGCGCGGGAAT
455	56	>HEL_5675Contig1	8	42.1304	57	1	TCCCGTCTTCGAATAATGTGTTCAG
470	56	>HEL_19772Contig1	8	58.8393	59	0	CCCCTCACATTCCAGGTTGTCAAAT
493	56	>HEL_13354Contig1	4	49.5701	47	5	GAACTAGGTTACCAAGATCGAAAGT
503	56	>HEL_BQ915891.1	4	19.3963	56	2	CATAGATATGACGTTAGTGCAGTCC
526	56	>HEL_AJ542171.1	11	45.4356	68	0	TACACCTGGTAGAGCGGCTTATGGA
572	56	>HEL_6604Contig1	17	48.365	42	3	CAAATTCGGTCGTCTTAACCACGGT
595	56	>HEL_2035Contig1	10	45.2705	53	3	CTGAATTAGTGTCTATGTCTGCTGA
635	56	>HEL_EL464538.1	11	87.5184	49	6	TCGGACGTTGATCTTGAGTTTCAGC
676	56	>HEL_6160Contig1	17	35.6965	55	1	TCCCACGTGTGACAAACACCGGAAT
708	56	>HEL_14019Contig1	8	24.6005	44	4	GCGGTCCCTACTTTCGCTTTCTCGA
750	56	>HEL_4257Contig1	9	27.5669	57	1	GGCATCGATCCTCTACTTAACTCAG
760	56	>HEL_11707Contig1	6	30.2618	56	1	GAACCTACTCAATGCAGAGAGAGCC
828	56	>HEL_EL435997.1	3	23.6311	59	2	GTTTGCCGCTGATTGACCTATACGA
877	56	>HEL_21695Contig1	11	35.0045	54	3	TGAAAGCTAAATTCATGTCCAATTT
930	56	>HEL_EL429640.1	2	27.521	48	2	GAAAGCAAACCCATTGCCAGAGGGC
970	56	>HEL_EL448056.1	12	26.6328	57	2	CATCTGTATCATCAACAGACTTTCT
1065	56	>HEL_EL477444.1	10	44.549	43	5	GCTATCACTGGACAAAACCGATGAT
1108	56	>HEL_5438Contig1	5	22.3888	58	2	TATCGGCGCAAGAGTTGCAACTGTT
1123	56	>HEL_11549Contig1	16	65.6463	47	3	GACCAAATAGTCTCGAAACCGTTGA
1179	56	>HEL_172Contig5	3	33.378	44	5	CAGGAAGATCGAGCTGCATCAAAGA
1192	56	>HEL_EL478400.1	6	19.8319	55	1	TGACCATGACCAAGTATGAACATCA
1204	56	>HEL_6838Contig1	10	30.0668	54	4	GATTGGCTACAAGACTCAAGACTTT
1211	56	>HEL_6483Contig1	5	38.4475	54	1	AGCACCGTCACAATTTATGCATCTA
1257	56	>HEL_EL413441.1	9	7.5504	51	4	CAAGTTTGGCAAATGCTTCTCCAAC
1283	56	>HEL_EL474109.1	6	24.7784	45	5	TCAATGATGATCCAGAAGACGAGCC
1379	56	>HEL_EL484314.1	5	77.8134	57	5	GACTGGTGCGATTTTGCAATGCAGG
1384	56	>HEL_10413Contig1	2	4.8015	48	6	CCTAGCCCGATAAACGCATGCTTCC
1399	56	>HEL_1609Contig1	10	4.3682	42	5	GTTCTTCGATCTACGGTTGCTGTCC
1424	56	>HEL_EE606216.1	11	79.9058	51	6	TCAGCCGGAATGCTCTTCACAACAA
1444	56	>HEL_EL444937.1	14	12.6847	50	5	AACCATGAACATTGCGTGAATTACA
1457	56	>HEL_EL489031.1	14	30.4373	51	4	CATGAGATCAATTCATAGTTTGGCT
167	57	>HEL_BQ971323.1	10	40.0496	48	4	TGTGTATCAACCAATCCCAAATCCT
175	57	>HEL_4Contig11	8	0	51	2	ACAAAAACCATAAACTCAAACCACT
253	57	>HEL_EE611450.1	8	24.5261	48	4	GAGAAACCGTCTCTTGAACCATCTC
272	57	>HEL_11979Contig1	13	17.6142	47	4	GAGGCAACCGAGTCCTTAGAGACGA
273	57	>HEL_22175Contig1	14	27.7993	50	4	TCGACCACCGATTCTTTTGCAGACT
277	57	>HEL_EL454473.1	11	83.2121	48	3	CCAACAAACGAAGTTGCAGCTGCAA
281	57	>HEL_EL456093.1	1	24.4908	48	3	TCTTACACACGAAACCAAAAGGCAT
300	57	>HEL_EE613909.1	10	44.9098	46	6	CCTTCGTTCGAATATCCCATTCTCG
358	57	>HEL_2985Contig1	10	55.3049	55	5	CGTAGCGGTTTTCATAATGGAAGCA
365	57	>HEL_DY909873.1	16	56.1144	49	7	CAAGTATCGTTTCTCCCTTGCAACT
401	57	>HEL_14494Contig1	17	21.9374	57	4	CCACCAACATTTTGATGCAGTTCTG
402	57	>HEL_DY950858.1	9	53.8335	53	1	GATCTCCCATTTCGTCATTTAGACT
428	57	>HEL_3164Contig1	7	42.9619	56	3	TGACACGAGTTATGTCGGCTTAGAC
482	57	>HEL_EE620853.1	13	41.2496	48	1	TGCCCACGCTTCAGAAGACCAAAAA
491	57	>HEL_6671Contig1	3	50.2866	54	1	TACGCTAGGTTTTGGACCTGAACCG
597	57	>HEL_EE616601.1	17	22.952	57	0	GGCAGCTTTGTCAGTACGCCTTCAA
626	57	>HEL_5106Contig1	3	54.5271	48	7	GCCGGCTTTGACTTTGCCACAGTCT
627	57	>HEL_3088Contig1	8	51.6323	48	5	CATGCCGGATTTGACGTATTCTACG
633	57	>HEL_12469Contig1	11	83.2121	56	2	TAAGAACTTGAGGTCTCCTTCCGCG
699	57	>HEL_AJ828464.1	13	62.139	51	1	GAGACAAACTTCCATCAAATCGTAA
704	57	>HEL_DY910720.1	13	46.1318	51	4	CACAAGGGACTTGATGCTGAGATCA
718	57	>HEL_3619Contig1	17	48.1413	52	4	GAGGTCAGCACTACGCGTTTTACAC
719	57	>HEL_6014Contig1	17	47.5967	61	1	CAAGATGACGACTATTAGTAAGAAC
764	57	>HEL_EE616501.1	3	53.725	59	0	TGACAAATTCTCGAAACTCTGATGC
771	57	>HEL_DY938928.1	8	45.2822	50	5	TGCAACCGTCTCACTAAGCATGAAT
801	57	>HEL_EL427060.1	7	64.1347	52	5	GTTCTACCTGTATTAACACTTGCTG
831	57	>HEL_EL489727.1	16	68.2799	63	0	CAATGTTTCTGCTGATGAAGAGCGG
860	57	>HEL_6607Contig1	17	10.0971	53	3	AGTATCGAGAAAGGAACAGTCACCG
913	57	>HEL_EE616988.1	11	79.9058	59	1	GACCGGCTAATTCTATACATCGAAC
982	57	>HEL_3223Contig1	1	18.5101	43	2	TTGCAACGTACTTGTCCATACGGAA
990	57	>HEL_16736Contig1	1	46.9218	43	3	TCTTCACACATACCTACAATCAGGG
1002	57	>HEL_17539Contig1	10	37.399	48	4	AAACCGATACATGAAGATACAGTGC
1014	57	>HEL_EE626376.1	15	31.1774	54	4	AAAACGCGAAAACAACCACCACATT
1037	57	>HEL_21983Contig1	12	50.2298	49	3	GTTCTGCTTGAACTTGTGGCGATAG
1164	57	>HEL_DY909405.1	12	47.0725	54	4	GATCCCCGAGACTACAACGAACTGT
1200	57	>HEL_EL490615.1	13	67.0194	44	3	GCGTATCAACAACGCGCATCCAAAG
1208	57	>HEL_EL420074.1	15	45.5593	46	4	CATGACGGCACACAAGATATGAGTG
1209	57	>HEL_EE628830.1	12	23.3826	47	5	CACCGGAACAATACTCCATAACAAC
1211	57	>HEL_679Contig1	9	37.2948	51	5	ACCGGGCACAATGGTCATGACAGCA
1224	57	>HEL_EL420259.1	10	37.399	50	6	GCAGACCGATCAAATCATGAAAAGA
1247	57	>HEL_EL434795.1	2	19.7398	38	4	CTCGTAATGTCACGGTGAGAGGAAC
1256	57	>HEL_10473Contig1	9	66.0164	59	2	TGAAGTCGGCAAATCACTGACCTAC
1288	57	>HEL_EE620214.1	17	51.0773	53	6	GATGAAAGTCAGGTGCGAAAATGAC
1395	57	>HEL_9906Contig1	1	8.6879	46	4	GACGCCATTGATAGACGTAAACGAG
1441	57	>HEL_AJ828137.1	13	0	52	7	TACACTCCCATTCATGAAGTCTGAT
1484	57	>HEL_3933Contig1	8	12.0095	55	3	TGAGTCTTCTCATGATCTTCCCGGA
106	58	>HEL_EL467635.1	3	4.0614	55	1	TTGCTGACAAGGCATGAGAGGGCTT
165	58	>HEL_DY927326.1	14	0	64	0	GCTCTTCGCCCATCAAAGAAACACT
189	58	>HEL_6083Contig2	3	44.932	54	2	TCTGCTAATTCCTTGGTCACAAAGT
205	58	>HEL_12771Contig1	14	2.3531	45	5	TTTGTCGTCCAATTCCTTCTCACCT
213	58	>HEL_3861Contig1	9	91.6457	59	5	TCCGTCAGATCCACAAGAAGGTTTG
241	58	>HEL_DY926817.1	9	45.4698	58	5	TATCGTCCTGCCATAACCATCACCG
272	58	>HEL_EL458437.1	10	45.2705	60	2	TCCTCAACCGAGTACTTCACATACG
314	58	>HEL_7357Contig1	13	41.2496	58	4	AAGAGACTCCGCTGCTCAGGAATAG
404	58	>HEL_13601Contig1	17	45.2736	44	4	GAAGCATATGCATTTGGTCAGATGA
449	58	>HEL_2752Contig2	9	81.785	44	2	TATACGGTTCGAACAATGCAGGCCA
463	58	>HEL_EE625344.1	15	65.0819	47	4	GGTGTTGTTCTGATAACCAAAGTTG
475	58	>HEL_6495Contig2	5	52.2513	52	5	TAAGGTTTCAAAGCACGCTCCTGCG
526	58	>HEL_EL477329.1	12	48.6824	46	6	CATTCTCTGTGGTAGTAATGCTGCA
569	58	>HEL_EL413533.1	9	22.9633	60	1	GAACCCATGTACAGATCCCACAAAA
687	58	>HEL_EL475109.1	16	65.6463	43	5	ACAAGCAGTCCTTTAAAGCTCTAAA
746	58	>HEL_7330Contig1	2	49.5775	59	8	TAATCTGACCTCCAGTACTCCTTAG
810	58	>HEL_EE630962.1	16	42.4041	51	4	AAACAAACTGATCTTCCTTTCAAAG
852	58	>HEL_EE624894.1	10	34.5155	65	1	TAGCAAGAGAAACTTGAAAGAAGCA
860	58	>HEL_12465Contig1	10	40.2332	48	3	CGATGTCGGAAAGTACAATTACGGA
936	58	>HEL_DY936865.1	11	72.8006	63	1	GATTCTTGAACCCTTTCCAGCGCAT
966	58	>HEL_EE610129.1	13	38.2636	64	0	TGTGACAGTAACAGAGCTATGTTCA
968	58	>HEL_4566Contig1	3	70.1591	55	3	CGCAACCTAACATCAATTTTCGAGT
970	58	>HEL_4209Contig1	1	26.7839	46	6	TTTTCCAACAGCTTTCATTGGGTCG
987	58	>HEL_EE638638.1	13	10.705	63	0	TATGCTCAAATACCCAAACCATTGC
1010	58	>HEL_457Contig2	8	55.5381	46	6	TGGTCCCGAAAAATGCACGTAAAGT
1030	58	>HEL_EE638480.1	13	62.139	55	6	TACGGTGAGAAGCATATGAGGTGAC
1068	58	>HEL_3255Contig2	12	28.9525	46	6	CAATATATTAGACAATGATCCGCCT
1097	58	>HEL_690Contig3	17	51.0773	48	3	GACCACTCAAGTGAAACGCTTGGGA
1147	58	>HEL_10787Contig1	8	24.7492	39	3	TAGAGTTGATAGCTTAATGGATCTC
1191	58	>HEL_BU032566.1	5	38.4475	51	1	CAAAAAGCCAACTTCAAAAATCCAA
1215	58	>HEL_1989Contig1	11	83.2121	54	2	GAATGACTGTCAAAAAACAAGCTAC
1230	58	>HEL_CD847345.1	3	53.725	68	0	TGAGTATCCCACGAATGAAGGTCCC
1257	58	>HEL_DY945379.1	12	46.5406	55	8	GATAAAGGCAAATCAGTGAAAACCG
1358	58	>HEL_13506Contig1	8	59.5479	59	3	CAAACACAAATCTTGCAGCTACTAA
1399	58	>HEL_832Contig1	8	61.1162	47	6	TTTCTGGGATCTTTTGTTCGTCAGC
1407	58	>HEL_EL477790.1	6	30.2618	52	5	GCTTCAGGTGATCAAACGAACCGAG
1410	58	>HEL_EL415200.1	5	38.4475	44	4	TATAAGGCAATGAGTCTACCACGTC
1444	58	>HEL_221Contig4	13	0	60	2	GAAAAACATTGCGATCTACAAATGT
1447	58	>HEL_2Contig6	9	26.0266	50	1	CTATCAAACCATACAGCAAACAAAC
61	59	>HEL_EL471647.1	2	39.4526	37	4	AATCAGTGCGAGGATCAGCGGGCAA
104	59	>HEL_13364Contig1	17	47.5967	50	5	TAGCTACTGCGGCAAAGTAGGTGTG
130	59	>HEL_CF080586.1	13	67.0194	44	5	GAACCGCCCTTTTATTCCAAGAGTA
172	59	>HEL_9026Contig1	3	40.9017	41	5	ACAACCCACCAAGATTGAAAGAAAC
183	59	>HEL_15995Contig1	9	45.4698	53	7	CAAGATCTTTCCGTGTGCAAACTGG
193	59	>HEL_454Contig1	1	38.7265	57	0	GAAATGCTTCCTGAAACTGGCTCAA
209	59	>HEL_AJ412444.1	4	50.4358	65	0	GTGTCATTTCCATCAGCAAGGGCCT
222	59	>HEL_4239Contig1	10	36.5085	46	5	GTCTTCATGGCCTGCATCACAAATG
228	59	>HEL_EE616753.1	13	67.0194	67	0	TGGTTTGGCCACTAATGTCAAAGTG
290	59	>HEL_6337Contig1	9	26.0266	57	2	GAGACTTTCGTAATGAACCTTTGAC
294	59	>HEL_5153Contig3	6	54.1763	58	0	TACCTGACTCGTAGGCTGACTCGGA
309	59	>HEL_21756Contig1	9	79.1069	67	0	TAAAGATGATCGATTGCGAGAATGC
397	59	>HEL_17222Contig1	16	45.0753	46	6	GCTTGTAGATTTCCACGTCGGGCCC
408	59	>HEL_17725Contig1	5	49.8905	52	3	TCCCATCGTTAATCGGGCTTGGTAA
473	59	>HEL_5546Contig1	9	51.8431	66	0	CATACAGCAAATTCTCATCCAGCAG
500	59	>HEL_9241Contig1	5	19.6324	61	2	GAGGTCATGGTTGTCGACGCTGCAA
537	59	>HEL_4308Contig1	4	29.7323	60	0	TCCTGAAAGTACACGCAGTAAGCAG
599	59	>HEL_4417Contig1	10	37.399	59	3	TGGCATTTTGTCATCCGCAAACTTG
614	59	>HEL_CD858215.1	3	37.2881	42	5	TGAACACTGTTGTCTTCACTAACCC
663	59	>HEL_5670Contig1	7	21.6307	54	3	TAAGACGGTGACATTCTTCCAGTTG
691	59	>HEL_4118Contig1	14	2.2623	56	3	GGCTTGATCCTTCACCCCTTCTTCT
764	59	>HEL_16890Contig1	2	7.8801	40	4	GGTACTTCTCGTCATCCTCAATCAT
770	59	>HEL_16964Contig1	3	50.2866	38	4	CTGAATTGAATCTCTCACATCAGGC
785	59	>HEL_5910Contig1	4	18.0126	47	2	TATTGGCGAGCTATAGTTGCAACGG
837	59	>HEL_9195Contig1	12	48.6824	56	1	AATGAATGTAAAAGTTGCAAGTTTG
840	59	>HEL_EE609645.1	1	11.1465	52	2	TAAGGAAAACGTTCAAGTCGCACCA
863	59	>HEL_70Contig6	5	38.4475	53	4	AATACCCAAAAAGCATAGCAATCCA
868	59	>HEL_EL453190.1	1	11.1465	49	4	TGAAACCAAACATGCCACGTAGATT
904	59	>HEL_16820Contig1	4	53.2698	44	4	CAAACAGACTAAACAAAGCTACACG
932	59	>HEL_CX943812.1	16	50.8636	43	4	CATCGAGACAAACCAAATCATGAGA
958	59	>HEL_EE627502.1	6	17.9226	55	3	GAGACTACAACTGCCTTCAAGTGTT
989	59	>HEL_17270Contig1	15	31.3568	57	3	TCCCAGTGATACGAAGATTTCTGCT
1031	59	>HEL_125Contig1	5	40.9041	47	5	TGACCCGCAGAACTCTGGAGGATGA
1050	59	>HEL_EL419884.1	14	16.4476	43	5	TAACCACATGAAACAACACAGGCAG
1214	59	>HEL_13451Contig1	3	69.9776	64	0	CGGAACTTCAACAACGAGCATGATA
1234	59	>HEL_DY922513.1	11	46.6429	44	6	AACTCAAACACCCATCTAATCTACT
1237	59	>HEL_6797Contig1	13	67.0194	66	0	CAACTTCATCACACGTCGTTTCGCT
1370	59	>HEL_EE635569.1	2	4.8015	41	5	TCTCTCTCTCATATCCATTTGGGCT
1390	59	>HEL_EL486686.1	7	15.0052	49	3	ATTAGTTGTGATTTCACGCTTCCCC
1419	59	>HEL_11372Contig1	15	76.4849	45	4	CACGACGGTATGTGATGGAGAACAT
1433	59	>HEL_DY954940.1	17	61.6246	48	5	CATACCGTAGATGAAAGAAAACACG
1439	59	>HEL_EL489803.1	7	0	49	6	GACCACCCATTTCTCAACGGAGCGA
74	60	>HEL_EE606075.1	10	18.8805	44	6	GCCGACACTGGTCCTGTTATTATTC
122	60	>HEL_20232Contig1	10	36.5085	61	1	TCTTTCTCCCGTTTCAAACTCCAAA
155	60	>HEL_AJ828931.1	17	47.5967	46	3	TGTTACCACCTCACCAAGAACTCTT
222	60	>HEL_316Contig2	1	24.3698	57	0	AGTTCTAGGCCTGCTGACTTCACAG
268	60	>HEL_5966Contig1	13	30.4298	44	5	TCATTAAGCACGTGACCAACTGACG
280	60	>HEL_20903Contig1	8	24.6005	68	0	GAGAGAAACGAGAGACTAAGGCTGA
336	60	>HEL_EL472915.1	5	37.2842	45	6	CAAAATCCGCGACTTGAATCATCAA
341	60	>HEL_EL453825.1	7	49.7963	64	1	AACTTTTGCGAACCATTGAGAAGAC
528	60	>HEL_19192Contig1	9	56.3906	49	1	AATTTATCGTAAACATCCCGACCCG
533	60	>HEL_EE639010.1	9	24.2204	55	0	GCTCGATGACGTATTCCCAAACCTA
549	60	>HEL_EE606438.1	9	51.2458	48	7	CATTTGCTGGTGTTATGTAGAAGGT
660	60	>HEL_EE654343.1	3	23.6311	51	5	TACATAATCAGTGGCCAGTTCGCGT
701	60	>HEL_15976Contig1	9	51.2458	50	4	GAAGAGGACTTATCAGAACTCTCCA
731	60	>HEL_EL489727.1	16	65.6463	60	0	TCTTCCGCTCTTCATCAGCAGAAAC
775	60	>HEL_EL472519.1	9	74.6668	45	4	CATAAACGGCTTCAATTTCCGCGCA
812	60	>HEL_DY908652.1	17	48.365	45	5	GATGCAGCCTTCTGGTTCAGTTTGT
863	60	>HEL_10498Contig1	3	64.9752	46	5	TTGACAACAAAAACAAGCGACCAGG
870	60	>HEL_16413Contig1	11	10.4493	48	6	AAAAGGCAAACATGACAAAACTTAC
890	60	>HEL_EL488515.1	17	47.5967	43	3	TCCAGCAGCTTAAAACCCTTCTTCT
891	60	>HEL_3007Contig1	8	45.2822	53	6	CCTCCTGATATAACGGCAACTTTGT
929	60	>HEL_1322Contig1	13	53.3334	50	2	TCCAAAAACCCAAGCAATAGGGCAT
932	60	>HEL_15018Contig1	6	45.3435	56	2	TCGAGATTAACCCACTTGGAGTGAA
952	60	>HEL_EE625780.1	5	42.9321	49	6	TGGCCTAGAACTCGCCGATCAGCAA
963	60	>HEL_AJ437740.1	1	34.5841	47	3	CATACCTGGAACAAGAGCTTGACCA
973	60	>HEL_8568Contig1	5	34.7323	50	2	TGGCTCATCAAACATGCCATCTATG
1033	60	>HEL_DY905663.1	5	52.2513	46	6	TATCCAAAGAATTCCTTACCCAACG
1039	60	>HEL_EE646278.1	13	32.963	55	2	TTCCGGTGAACAAATGTAGTTTGGC
1084	60	>HEL_BU015813.1	5	22.3888	58	3	CCAAATCGAAGGATGCTTCATGTAA
1129	60	>HEL_EE633949.1	17	35.0675	45	6	GGATCATTGCTAGAGACGTTGTGCT
1135	60	>HEL_EE641482.1	14	2.4439	56	1	AAAATTGAAGCGGTAATCTGACCCA
1192	60	>HEL_BQ977531.1	5	42.9321	55	2	CAAAACCCAAGAAAACTACCACAGG
1207	60	>HEL_BQ969408.1	5	36.7037	58	0	TCGCCGAACAATTACGTGATGTAGA
1209	60	>HEL_10690Contig1	12	4.7382	56	2	GAGGAGCAACAATCGTCTTGGCAAC
1293	60	>HEL_12596Contig1	10	28.4494	45	4	TAAACAATCAGACACCAGAATATGT
1327	60	>HEL_DY948108.1	8	45.1007	48	5	TCACAAGCAGAATAGAAGAATTGCA
1386	60	>HEL_9497Contig1	13	54.9253	51	4	CACACCCGGATATCCGATGATATTG
1404	60	>HEL_EL482637.1	10	36.5085	52	5	GCTTAATGAGATCACACAATATCAT
1411	60	>HEL_EL434084.1	7	8.7098	39	4	TCCTAGAAATGTCTCCGCGATGCCT
1439	60	>HEL_EL423180.1	3	23.6311	43	5	CCCAACCCATTTATCAATCCAGAAG
16	61	>HEL_EL480767.1	11	79.9058	38	3	TCGATCGCCGGTTGGAAGACATTGG
78	61	>HEL_EL477204.1	12	26.6328	44	5	CATGATGCCGGATGGTTTAAAAGCA
121	61	>HEL_CF089429.1	4	58.7059	53	4	TCGACAACCCGACTTCAAAGAGGAA
146	61	>HEL_13799Contig1	2	38.4325	59	2	TGTACATACACCGAACAATTCTACT
153	61	>HEL_2552Contig2	10	40.2332	47	5	GCTTCAACACCTACCATGGAGTCGG
237	61	>HEL_EE619218.1	15	31.3568	47	4	TTTCTGTTGCCTTTGCGATAGCAGT
239	61	>HEL_EL446684.1	13	54.9253	45	6	CATTTGATTATGCCTAAGACTTCAA
276	61	>HEL_3528Contig1	17	47.2056	52	0	CGGCCATAACGAACGAACGGTGGTT
293	61	>HEL_11292Contig1	4	54.5918	44	3	CATTTTTGTCGTCTACAACCTGTAA
306	61	>HEL_EE614014.1	17	61.6246	55	6	TTGACGGTCGATGTAAGGTGTGTCC
355	61	>HEL_BQ977112.1	8	45.1007	47	7	GTTAGATTTTCCAAATGCCCATTTG
379	61	>HEL_EE629592.1	5	63.7336	45	6	GATCCGATCTTTTTGAACTCAAGAA
400	61	>HEL_3653Contig1	15	38.7873	48	3	CAAATGCTGGATTTGAGATTTCTCA
526	61	>HEL_21245Contig1	1	34.5841	55	1	TCCATCTAGGTAGCAATGTCCCACA
567	61	>HEL_EL435997.1	4	52.6088	46	6	CACCCTGAATGTAATGGCCTTTTGC
583	61	>HEL_AJ437705.1	10	37.399	44	6	GCTCTTGAAGTCTATTTTTAAGCAG
654	61	>HEL_EL425935.1	1	51.7651	48	7	TCTGAATCGGTGTTATCGGATCCAT
689	61	>HEL_14902Contig1	7	57.1566	44	4	GGCGATCCCTTCTCTGGTTTCTTGA
761	61	>HEL_DY911022.1	4	64.6352	46	5	GACGGCATACTCATTACCGTAGAAT
762	61	>HEL_15826Contig1	8	61.1162	57	1	GCTCGGCTTCTCCTACTCGATCGAG
810	61	>HEL_14685Contig1	13	43.7249	47	4	TGAAGCATCAACTGAGTACCTTCTT
827	61	>HEL_181Contig7	5	52.2513	55	1	TCTTCTTAGCTGTCTTAGGCTTGGC
924	61	>HEL_EL484488.1	12	32.8959	64	0	GGAAACATAACAACGCAATCAACAT
1050	61	>HEL_8147Contig1	3	38.8865	48	7	TCATAAACATGAAAAACCGGTCAAT
1071	61	>HEL_AJ412293.1	17	35.6965	46	3	CAAATGTTTGACCTCAAGAAAGTCA
1084	61	>HEL_EL413335.1	6	30.2618	60	5	GAAGGCGAAGGATTTGCGTGCAAAT
1092	61	>HEL_EE644758.1	16	57.4482	58	0	GTATTGTGAAGTAAAACCCGACCCA
1094	61	>HEL_EL464941.1	5	52.2513	51	3	CATGTGTTGCGAAGTGGAATCCGCG
1135	61	>HEL_6921Contig1	1	17.666	45	6	CGAATCTGAGAAGCGGTATCCGACC
1263	61	>HEL_1490Contig1	9	51.2458	47	5	TCCTCCACAGCAAAATTCATCACAA
1264	61	>HEL_BQ975991.1	10	40.0496	44	6	CATCATCCAAAGCAATATACTACAC
1278	61	>HEL_9413Contig1	15	3.9656	54	1	TACACTAGCCAGTTGTCGGTAATGC
1282	61	>HEL_1Contig439	15	65.7453	46	5	CAAAAGCCCAGAAATCCAAGTTCAG
1292	61	>HEL_BQ973470.1	14	42.9575	54	3	CACACATCAATTCAGACCCTCCATC
1344	61	>HEL_13799Contig1	2	35.32	49	4	TCTGAATTTATACGCGATCACTGGA
1387	61	>HEL_45Contig3	5	89.3289	56	7	GCCAACAAGATAACGTTCTTTGGGT
1392	61	>HEL_16148Contig1	3	44.932	44	6	TAGGACAATGATTTCAACCAAACCC
48	62	>HEL_CF091186.1	15	11.9431	49	1	TACCCTCGGAGTGTCTGTCATTGTT
66	62	>HEL_18740Contig1	5	61.1572	58	3	GAAGGCCTGGGATCATACAAGCTGA
99	62	>HEL_3657Contig1	5	40.9041	53	7	GTGAAAGCGGCTGCAAAAACGATTG
[truncated: 65,848 more rows]
